# Supplementary material for: Transcriptome analysis of high- and low-selenium genotypes identifies genes responsible for selenium absorption, translocation, and accumulation
Source: Front Plant Sci. 2024 Sep 23;15:1413549. doi: 10.3389/fpls.2024.1413549 (PMC11456430; doi:10.3389/fpls.2024.1413549)
Supplement: Supplementary Table 1 — List of primers used in this study. [file Table1.xlsx]

## Sheet: Table S1
Table S1. List of primers used in this study
ID	sequence
Os01g0239200F	GGATAGCACCAATGTGTATG
Os01g0239200R	CCAGGTTGCTACAAACACTC
Os01g0264000F	GTGCTGAACATTCAGGAGCA
Os01g0264000R	GCTCCTTACATGTACCCATG
Os01g0534700F	GGAGCTTGAGACTCTCAAAG
Os01g0534700R	GGGTACAACACCATTGTTGG
Os01g0976300F	GCAACAGCAGCAAGAAGAAG
Os01g0976300R	GAGAATGAGATCGTAGCTGC
Os03g0152000F	GAAACCCAAAGAGGAAACGG
Os03g0152000R	ATCTCACCGAGAAGCTCAAC
Os03g0235900F	GGACCTATTTCGTAGCCAAT
Os03g0235900R	AGTTCAGCAATCGAAGGCAG
Os03g0332700F	AACCGTGCTGTCAATGAAGG
Os03g0332700R	ACACTACCAACGTCTCTTGG
Os03g0388100F	GTTACGAGGTTGTCCTTCGT
Os03g0388100R	GAGAAGAATACGGTGCAGGT
Os04g0194500F	GCACACCGAACGAAGTGAAA
Os04g0194500R	AGAACTGCAAGTTGTCAGCC
Os04g0244800F	GGAAACAATTCCAGACAGTGG
Os04g0244800R	TGGCGTACAAGACCGGGAA
Os05g0198400F	TGATCATCGGATTGTCGCTC
Os05g0198400R	CCTAATATACATGTCGCTGG
Os06g0210500F	CTACAAGCATGCTGTTCCTG
Os06g0210500R	GGTCTATTCACTCGTGGACT
Os06g0589300F	AGAACCCAACTTGGAGAAGG
Os06g0589300R	GTTTGCTGTTCGGGGTCTAT
Os06g0700700F	GGTGTCAGAAGAGCTACTTC
Os06g0700700R	TCGGTTCGGGCTTATGGGAA
Os06g0706400F	AATCCATGGAGGCTTTGCGT
Os06g0706400R	CACCTTCCAGATCATCACCA
Os06g0731200F	GAAGCTAGAATACAAGGCG
Os06g0731200R	ATCTGGAATGAGCTCGTTGG
Os07g0644100F	CAACAGCTGATGCAAATGGC
Os07g0644100R	GAACCATAGTCAGAGCCATG
Os07g0685000F	CAGACAATGGAAGCACAGCT
Os07g0685000R	GTACATGTTCAGACAACGGC
Os08g0167000F	GTCATCACCATGGTCTTCCT
Os08g0167000R	CTCAACAACCACTGGGTCGA
Os08g0379200F	CCTTCATTACATCAAGATGG
Os08g0379200R	GGACTGTCAACTGCCAACTA
Os08g0384500F	CTGTTCATGGGGATCTCCTA
Os08g0384500R	GGTACCTCTACTTCATGTAC
Os09g0120800F	CCGTCAATGACTCCTTCATC
Os09g0120800R	CAGAAGATGTTGCATGAGTG
Os09g0240500F	GCACCACAGTGTACCGAAAT
Os09g0240500R	TCGAGATGTCCCGTAAGATC
Os09g0556400F	ACCTGCAACTTTCATGATGC
Os09g0556400R	CGTTGCACTAACAGGCTATC
Os10g0440500F	GGATAAGGAGGAGAAGAAGG
Os10g0440500R	GATGCATCGACCGCATCAAG
Os10g0580400F	GCTACTCACCATGCTCTTCA
Os10g0580400R	ATGTACCTGGCCATGGGAGT

## Sheet: Table S2
Table S2. Summary of RNA-seq data for 48 samples
Sample	Raw Data		Clean Data		Valid%	Q20%	Q30%	Mapped	Map rate
	Read	Base (G)	Read	Base
X3G3_1	45144170	6.81677	42977866	6.48966	95.2	96.9	92.17	39475713	0.918513
X3G3_2	48457054	7.31702	46209452	6.97763	95.36	96.99	92.47	42403676	0.917641
X3G3_3	51273752	7.74234	48863416	7.37838	95.29	96.78	91.94	43710496	0.894544
X3J3_1	47827860	7.22201	45375480	6.8517	94.87	97.3	92.98	41674989	0.918447
X3J3_2	44775450	6.76109	42438224	6.40817	94.78	97.01	92.42	39222219	0.924219
X3J3_3	51993626	7.85104	49284000	7.44188	94.78	97.46	93.46	45917680	0.931695
X3S3_1	55345788	8.35721	52757576	7.96639	95.32	97.83	94.02	50052405	0.948725
X3S3_2	40935892	6.18132	39022754	5.89244	95.32	97.86	94.05	37034473	0.949048
X3S3_3	43952434	6.63682	41944996	6.33369	95.43	98.03	94.5	39770672	0.948162
X3Y3_1	43552236	6.57639	41427840	6.2556	95.12	97.16	92.76	38221640	0.922608
X3Y3_2	52968568	7.99825	50367616	7.60551	95.08	97.69	93.75	46855307	0.930267
X3Y3_3	46080102	6.9581	43863120	6.62333	95.18	97.64	93.67	40930435	0.93314
X4G3_1	44171410	6.66988	42062828	6.35149	95.22	97.56	93.69	38489942	0.915058
X4G3_2	49897018	7.53445	47526638	7.17652	95.24	97.37	93.19	43493489	0.915139
X4G3_3	51454910	7.76969	49036688	7.40454	95.3	97.43	93.25	42623672	0.86922
X4J3_1	42326536	6.39131	40158678	6.06396	94.87	97.75	94.05	37675187	0.938158
X4J3_2	53312132	8.05013	50567444	7.63568	94.85	97.5	93.45	47233714	0.934074
X4J3_3	42171160	6.36785	39978276	6.03672	94.8	97.82	94.18	37543404	0.939095
X4S3_1	48413402	7.31042	46211678	6.97796	95.45	97.76	93.95	43732926	0.946361
X4S3_2	45738838	6.90656	43663920	6.59325	95.46	97.95	94.36	41790006	0.957083
X4S3_3	51209346	7.73261	48853986	7.37695	95.4	97.89	94.16	46617641	0.954224
X4Y3_1	46851386	7.07456	44556776	6.72807	95.1	97.63	93.74	41757460	0.937174
X4Y3_2	45971558	6.94171	43746964	6.60579	95.16	97.68	93.75	40978998	0.936728
X4Y3_3	49151528	7.42188	46789062	7.06515	95.19	97.65	93.69	43823125	0.93661
X5G3_1	53055092	8.01132	50535758	7.6309	95.25	97.45	93.41	45567713	0.901692
X5G3_2	49316026	7.44672	46946234	7.08888	95.19	97.45	93.36	40981542	0.872946
X5G3_3	46845302	7.07364	44602432	6.73497	95.21	97.44	93.56	41731706	0.935637
X5J3_1	42529038	6.42188	40303058	6.08576	94.76	97.73	94.12	37901364	0.940409
X5J3_2	42704118	6.44832	40493612	6.11454	94.82	97.63	93.89	38084788	0.940513
X5J3_3	48049116	7.25542	45545510	6.87737	94.78	97.38	93.3	42606457	0.93547
X5S3_1	47620704	7.19073	42598398	6.43236	89.45	97.47	93.55	38685610	0.908147
X5S3_2	51895002	7.83615	49432968	7.46438	95.25	97.64	93.66	45162692	0.913615
X5S3_3	53212958	8.03516	51005180	7.70178	95.85	97.93	94.42	46797496	0.917505
X5Y3_1	54234320	8.18938	51578746	7.78839	95.1	97.57	93.6	47835419	0.927425
X5Y3_2	51011432	7.70273	48521470	7.32674	95.11	97.64	93.72	45039851	0.928246
X5Y3_3	48269988	7.28877	45893628	6.92994	95.07	97.64	93.76	42607945	0.928407
X8G3_1	41855578	6.32019	39863110	6.01933	95.23	97.55	93.55	35210725	0.883291
X8G3_2	45349506	6.84778	43219832	6.52619	95.3	97.63	93.7	39901049	0.9232
X8G3_3	46075662	6.95742	43916490	6.63139	95.31	97.51	93.44	38393276	0.8742
X8J3_1	45440968	6.86159	43127408	6.51224	94.9	97.85	94.25	40255253	0.933403
X8J3_2	50371380	7.60608	47754362	7.21091	94.8	97.52	93.47	44735074	0.936775
X8J3_3	51733838	7.81181	49040514	7.40512	94.79	97.99	94.58	45775257	0.933417
X8S3_1	53617584	8.09626	51074900	7.71231	95.25	97.84	94.35	46242769	0.905391
X8S3_2	50366768	7.60538	48105180	7.26388	95.5	97.84	94.33	44439728	0.923803
X8S3_3	50282986	7.59273	48182638	7.27558	95.82	97.69	94.18	44566166	0.924942
X8Y3_1	53303446	8.04882	50703044	7.65616	95.12	97.84	94.08	47391525	0.934688
X8Y3_2	45908978	6.93226	43673762	6.59474	95.13	97.94	94.32	40638996	0.930513
X8Y3_3	49953398	7.54296	47524074	7.17614	95.13	97.88	94.2	44219709	0.93047

## Sheet: Table S3
Table S3. Go terms significantly enriched in roots
Category	GO.ID	Term	list	Total	Pvalue	FDR	Gene
MF	GO:0003700	DNA-binding transcription factor activity	65	837	4.83422e-08	3.2776e-05	Os01g0195000(OsIDD2),Os01g0224100(OsERF#053),Os01g0246601,Os01g0542700(OsbZIP04),Os01g0678700(Orysa),Os01g0813100(HBF2),Os01g0868000(ERF99),Os01g0915600(OsbHLH090),Os01g0948200,Os01g0968800(OsERF#027),Os02g0220400(CGA1),Os02g0462800(WRKY42),Os02g0496100(HSFA5),Os02g0527300(HSFA3),Os02g0676800(OsERF#020),Os02g0713700,Os02g0747600(AP2/EREBP#022),Os02g0764700(DERF5),Os02g0766700(BZIP23),Os02g0781300…
BP	GO:0050794	regulation of cellular process	198	3800	2.03287e-07	0.000357378	Os01g0101700(OsDjC1),Os01g0104200(ONAC016),Os01g0106700,Os01g0195000(OsIDD2),Os01g0218100(OsbHLH037),Os01g0224100(OsERF#053),Os01g0246601,Os01g0259200(OsRLCK28),Os01g0267300(OsSRP-QKG),Os01g0267900(OsCam1-3),Os01g0329800(IAI1),Os01g0542700(OsbZIP04),Os01g0622600(OsCDPK1),Os01g0667600(OsRab11C1),Os01g0678700(Orysa),Os01g0709500,Os01g0718300(D61),Os01g0750600,Os01g0773800,Os01g0783200,Os01g0813100(…
BP	GO:0065007	biological regulation	236	4849	2.06941e-06	0.00144422	Os01g0101700(OsDjC1),Os01g0104200(ONAC016),Os01g0106200,Os01g0106700,Os01g0195000(OsIDD2),Os01g0218100(OsbHLH037),Os01g0224100(OsERF#053),Os01g0246601,Os01g0259200(OsRLCK28),Os01g0267300(OsSRP-QKG),Os01g0267900(OsCam1-3),Os01g0311800(OsPME2),Os01g0329800(IAI1),Os01g0542700(OsbZIP04),Os01g0622600(OsCDPK1),Os01g0623200(SLAC),Os01g0667600(OsRab11C1),Os01g0678700(Orysa),Os01g0709500,Os01g0718300(D61)…
MF	GO:0016301	kinase activity	101	1668	2.36166e-06	0.000574823	Os01g0105900,Os01g0106700,Os01g0259200(OsRLCK28),Os01g0276700,Os01g0622600(OsCDPK1),Os01g0699100,Os01g0709500,Os01g0717000,Os01g0718300(D61),Os01g0742400,Os01g0750600,Os01g0783200,Os01g0892800(OsSTA40),Os01g0899000(OsRLCK52),Os02g0116700,Os02g0125800,Os02g0146500,Os02g0165100(OsRLCK63),Os02g0602100(OsMSRPK1),Os02g0608500,Os02g0648100(OsRLCK79),Os02g0778400,Os02g0807800(OsWAK20),Os03g0124300,Os03g…
MF	GO:0140110	transcription regulator activity	65	936	2.54347e-06	0.000574823	Os01g0195000(OsIDD2),Os01g0224100(OsERF#053),Os01g0246601,Os01g0542700(OsbZIP04),Os01g0678700(Orysa),Os01g0813100(HBF2),Os01g0868000(ERF99),Os01g0915600(OsbHLH090),Os01g0948200,Os01g0968800(OsERF#027),Os02g0220400(CGA1),Os02g0462800(WRKY42),Os02g0496100(HSFA5),Os02g0527300(HSFA3),Os02g0676800(OsERF#020),Os02g0713700,Os02g0747600(AP2/EREBP#022),Os02g0764700(DERF5),Os02g0766700(BZIP23),Os02g0781300…
BP	GO:0051252	regulation of RNA metabolic process	110	1906	3.09467e-06	0.00144422	Os01g0104200(ONAC016),Os01g0195000(OsIDD2),Os01g0218100(OsbHLH037),Os01g0224100(OsERF#053),Os01g0246601,Os01g0329800(IAI1),Os01g0542700(OsbZIP04),Os01g0678700(Orysa),Os01g0773800,Os01g0813100(HBF2),Os01g0816100(OsNAC4),Os01g0868000(ERF99),Os01g0915600(OsbHLH090),Os01g0948200,Os01g0968800(OsERF#027),Os02g0100200,Os02g0125800,Os02g0220400(CGA1),Os02g0462800(WRKY42),Os02g0496100(HSFA5),Os02g0527300(…
BP	GO:0050789	regulation of biological process	207	4180	4.259e-06	0.00144422	Os01g0101700(OsDjC1),Os01g0104200(ONAC016),Os01g0106700,Os01g0195000(OsIDD2),Os01g0218100(OsbHLH037),Os01g0224100(OsERF#053),Os01g0246601,Os01g0259200(OsRLCK28),Os01g0267300(OsSRP-QKG),Os01g0267900(OsCam1-3),Os01g0329800(IAI1),Os01g0542700(OsbZIP04),Os01g0622600(OsCDPK1),Os01g0667600(OsRab11C1),Os01g0678700(Orysa),Os01g0709500,Os01g0718300(D61),Os01g0750600,Os01g0773800,Os01g0783200,Os01g0813100(…
BP	GO:0019219	regulation of nucleobase-containing compound metabolic process	111	1942	4.3392e-06	0.00144422	Os01g0104200(ONAC016),Os01g0195000(OsIDD2),Os01g0218100(OsbHLH037),Os01g0224100(OsERF#053),Os01g0246601,Os01g0329800(IAI1),Os01g0542700(OsbZIP04),Os01g0678700(Orysa),Os01g0773800,Os01g0813100(HBF2),Os01g0816100(OsNAC4),Os01g0868000(ERF99),Os01g0915600(OsbHLH090),Os01g0948200,Os01g0968800(OsERF#027),Os02g0100200,Os02g0125800,Os02g0220400(CGA1),Os02g0462800(WRKY42),Os02g0496100(HSFA5),Os02g0527300(…
BP	GO:0006355	regulation of transcription, DNA-templated	102	1757	5.92698e-06	0.00144422	Os01g0104200(ONAC016),Os01g0195000(OsIDD2),Os01g0218100(OsbHLH037),Os01g0224100(OsERF#053),Os01g0246601,Os01g0542700(OsbZIP04),Os01g0678700(Orysa),Os01g0773800,Os01g0813100(HBF2),Os01g0816100(OsNAC4),Os01g0868000(ERF99),Os01g0915600(OsbHLH090),Os01g0948200,Os01g0968800(OsERF#027),Os02g0100200,Os02g0125800,Os02g0220400(CGA1),Os02g0462800(WRKY42),Os02g0496100(HSFA5),Os02g0527300(HSFA3),Os02g0550900…
BP	GO:0016310	phosphorylation	104	1801	5.95658e-06	0.00144422	Os01g0106700,Os01g0259200(OsRLCK28),Os01g0276700,Os01g0622600(OsCDPK1),Os01g0699100,Os01g0709500,Os01g0718300(D61),Os01g0742400,Os01g0750600,Os01g0783200,Os01g0892800(OsSTA40),Os01g0899000(OsRLCK52),Os02g0116700,Os02g0125800,Os02g0146500,Os02g0165100(OsRLCK63),Os02g0602100(OsMSRPK1),Os02g0608500,Os02g0648100(OsRLCK79),Os02g0720300(OsPP38),Os02g0778400,Os02g0807800(OsWAK20),Os03g0107700(Orysa),Os0…
BP	GO:1903506	regulation of nucleic acid-templated transcription	102	1766	7.39362e-06	0.00144422	Os01g0104200(ONAC016),Os01g0195000(OsIDD2),Os01g0218100(OsbHLH037),Os01g0224100(OsERF#053),Os01g0246601,Os01g0542700(OsbZIP04),Os01g0678700(Orysa),Os01g0773800,Os01g0813100(HBF2),Os01g0816100(OsNAC4),Os01g0868000(ERF99),Os01g0915600(OsbHLH090),Os01g0948200,Os01g0968800(OsERF#027),Os02g0100200,Os02g0125800,Os02g0220400(CGA1),Os02g0462800(WRKY42),Os02g0496100(HSFA5),Os02g0527300(HSFA3),Os02g0550900…
BP	GO:2001141	regulation of RNA biosynthetic process	102	1766	7.39362e-06	0.00144422	Os01g0104200(ONAC016),Os01g0195000(OsIDD2),Os01g0218100(OsbHLH037),Os01g0224100(OsERF#053),Os01g0246601,Os01g0542700(OsbZIP04),Os01g0678700(Orysa),Os01g0773800,Os01g0813100(HBF2),Os01g0816100(OsNAC4),Os01g0868000(ERF99),Os01g0915600(OsbHLH090),Os01g0948200,Os01g0968800(OsERF#027),Os02g0100200,Os02g0125800,Os02g0220400(CGA1),Os02g0462800(WRKY42),Os02g0496100(HSFA5),Os02g0527300(HSFA3),Os02g0550900…
MF	GO:0016773	phosphotransferase activity, alcohol group as acceptor	92	1522	7.59626e-06	0.00128757	Os01g0106700,Os01g0259200(OsRLCK28),Os01g0276700,Os01g0622600(OsCDPK1),Os01g0699100,Os01g0709500,Os01g0718300(D61),Os01g0742400,Os01g0750600,Os01g0783200,Os01g0892800(OsSTA40),Os01g0899000(OsRLCK52),Os02g0116700,Os02g0125800,Os02g0146500,Os02g0165100(OsRLCK63),Os02g0602100(OsMSRPK1),Os02g0608500,Os02g0648100(OsRLCK79),Os02g0807800(OsWAK20),Os03g0132800(OsRLCK98),Os03g0148700(OsRLCK100),Os03g01601…
BP	GO:0080090	regulation of primary metabolic process	129	2399	1.36858e-05	0.00223343	Os01g0101700(OsDjC1),Os01g0104200(ONAC016),Os01g0195000(OsIDD2),Os01g0218100(OsbHLH037),Os01g0224100(OsERF#053),Os01g0246601,Os01g0267300(OsSRP-QKG),Os01g0329800(IAI1),Os01g0542700(OsbZIP04),Os01g0678700(Orysa),Os01g0773800,Os01g0813100(HBF2),Os01g0816100(OsNAC4),Os01g0868000(ERF99),Os01g0915600(OsbHLH090),Os01g0948200,Os01g0968800(OsERF#027),Os02g0100200,Os02g0125800,Os02g0220400(CGA1),Os02g0462…
BP	GO:0006468	protein phosphorylation	87	1466	1.41463e-05	0.00223343	Os01g0106700,Os01g0259200(OsRLCK28),Os01g0622600(OsCDPK1),Os01g0699100,Os01g0709500,Os01g0718300(D61),Os01g0742400,Os01g0750600,Os01g0892800(OsSTA40),Os01g0899000(OsRLCK52),Os02g0116700,Os02g0125800,Os02g0165100(OsRLCK63),Os02g0602100(OsMSRPK1),Os02g0608500,Os02g0648100(OsRLCK79),Os02g0720300(OsPP38),Os02g0807800(OsWAK20),Os03g0107700(Orysa),Os03g0132800(OsRLCK98),Os03g0148700(OsRLCK100),Os03g016…
BP	GO:0006351	transcription, DNA-templated	106	1885	1.52453e-05	0.00223343	Os01g0104200(ONAC016),Os01g0195000(OsIDD2),Os01g0218100(OsbHLH037),Os01g0224100(OsERF#053),Os01g0246601,Os01g0542700(OsbZIP04),Os01g0678700(Orysa),Os01g0773800,Os01g0813100(HBF2),Os01g0816100(OsNAC4),Os01g0868000(ERF99),Os01g0915600(OsbHLH090),Os01g0948200,Os01g0968800(OsERF#027),Os02g0100200,Os02g0125800,Os02g0220400(CGA1),Os02g0462800(WRKY42),Os02g0496100(HSFA5),Os02g0527300(HSFA3),Os02g0550900…
BP	GO:0097659	nucleic acid-templated transcription	106	1892	1.78664e-05	0.00241608	Os01g0104200(ONAC016),Os01g0195000(OsIDD2),Os01g0218100(OsbHLH037),Os01g0224100(OsERF#053),Os01g0246601,Os01g0542700(OsbZIP04),Os01g0678700(Orysa),Os01g0773800,Os01g0813100(HBF2),Os01g0816100(OsNAC4),Os01g0868000(ERF99),Os01g0915600(OsbHLH090),Os01g0948200,Os01g0968800(OsERF#027),Os02g0100200,Os02g0125800,Os02g0220400(CGA1),Os02g0462800(WRKY42),Os02g0496100(HSFA5),Os02g0527300(HSFA3),Os02g0550900…
BP	GO:0032774	RNA biosynthetic process	106	1896	1.95476e-05	0.00245461	Os01g0104200(ONAC016),Os01g0195000(OsIDD2),Os01g0218100(OsbHLH037),Os01g0224100(OsERF#053),Os01g0246601,Os01g0542700(OsbZIP04),Os01g0678700(Orysa),Os01g0773800,Os01g0813100(HBF2),Os01g0816100(OsNAC4),Os01g0868000(ERF99),Os01g0915600(OsbHLH090),Os01g0948200,Os01g0968800(OsERF#027),Os02g0100200,Os02g0125800,Os02g0220400(CGA1),Os02g0462800(WRKY42),Os02g0496100(HSFA5),Os02g0527300(HSFA3),Os02g0550900…
BP	GO:0051171	regulation of nitrogen compound metabolic process	127	2375	2.12854e-05	0.00249465	Os01g0104200(ONAC016),Os01g0195000(OsIDD2),Os01g0218100(OsbHLH037),Os01g0224100(OsERF#053),Os01g0246601,Os01g0267300(OsSRP-QKG),Os01g0329800(IAI1),Os01g0542700(OsbZIP04),Os01g0678700(Orysa),Os01g0773800,Os01g0813100(HBF2),Os01g0816100(OsNAC4),Os01g0868000(ERF99),Os01g0915600(OsbHLH090),Os01g0948200,Os01g0968800(OsERF#027),Os02g0100200,Os02g0125800,Os02g0220400(CGA1),Os02g0462800(WRKY42),Os02g0496…
MF	GO:0004672	protein kinase activity	83	1375	2.33557e-05	0.00316703	Os01g0106700,Os01g0259200(OsRLCK28),Os01g0622600(OsCDPK1),Os01g0699100,Os01g0709500,Os01g0718300(D61),Os01g0742400,Os01g0750600,Os01g0892800(OsSTA40),Os01g0899000(OsRLCK52),Os02g0116700,Os02g0125800,Os02g0165100(OsRLCK63),Os02g0602100(OsMSRPK1),Os02g0608500,Os02g0648100(OsRLCK79),Os02g0807800(OsWAK20),Os03g0132800(OsRLCK98),Os03g0148700(OsRLCK100),Os03g0160100(ACDR1),Os03g0364400(OsBBS1),Os03g064…
BP	GO:0007165	signal transduction	73	1199	3.28673e-05	0.00356476	Os01g0106700,Os01g0259200(OsRLCK28),Os01g0267900(OsCam1-3),Os01g0622600(OsCDPK1),Os01g0667600(OsRab11C1),Os01g0709500,Os01g0718300(D61),Os01g0750600,Os01g0783200,Os01g0841100(OsFLA12),Os01g0899000(OsRLCK52),Os02g0573200(OsCRY1a),Os02g0648100(OsRLCK79),Os02g0720300(OsPP38),Os02g0766700(BZIP23),Os02g0807800(OsWAK20),Os03g0132800(OsRLCK98),Os03g0146000(OsRab18B2),Os03g0160100(ACDR1),Os03g0180800(TIF…
BP	GO:0006793	phosphorus metabolic process	133	2538	3.44715e-05	0.00356476	Os01g0101700(OsDjC1),Os01g0106700,Os01g0259200(OsRLCK28),Os01g0276700,Os01g0513100(OsPP2C03),Os01g0622600(OsCDPK1),Os01g0629400,Os01g0699100,Os01g0709500,Os01g0718300(D61),Os01g0722100,Os01g0742400,Os01g0749400(OsTPS2),Os01g0750600,Os01g0757900,Os01g0783200,Os01g0892800(OsSTA40),Os01g0899000(OsRLCK52),Os02g0116700,Os02g0125800,Os02g0146500,Os02g0165100(OsRLCK63),Os02g0224100(OsPP2C12),Os02g060210…
MF	GO:0016772	transferase activity, transferring phosphorus-containing groups	105	1872	3.99672e-05	0.00451629	Os01g0105900,Os01g0106700,Os01g0259200(OsRLCK28),Os01g0276700,Os01g0622600(OsCDPK1),Os01g0699100,Os01g0709500,Os01g0717000,Os01g0718300(D61),Os01g0742400,Os01g0750600,Os01g0783200,Os01g0850100,Os01g0892800(OsSTA40),Os01g0899000(OsRLCK52),Os02g0116700,Os02g0125800,Os02g0146500,Os02g0165100(OsRLCK63),Os02g0602100(OsMSRPK1),Os02g0608500,Os02g0648100(OsRLCK79),Os02g0736200(RDR1),Os02g0778400,Os02g080…
BP	GO:0023052	signaling	73	1209	4.30834e-05	0.00405147	Os01g0106700,Os01g0259200(OsRLCK28),Os01g0267900(OsCam1-3),Os01g0622600(OsCDPK1),Os01g0667600(OsRab11C1),Os01g0709500,Os01g0718300(D61),Os01g0750600,Os01g0783200,Os01g0841100(OsFLA12),Os01g0899000(OsRLCK52),Os02g0573200(OsCRY1a),Os02g0648100(OsRLCK79),Os02g0720300(OsPP38),Os02g0766700(BZIP23),Os02g0807800(OsWAK20),Os03g0132800(OsRLCK98),Os03g0146000(OsRab18B2),Os03g0160100(ACDR1),Os03g0180800(TIF…
BP	GO:0031323	regulation of cellular metabolic process	129	2458	4.37872e-05	0.00405147	Os01g0101700(OsDjC1),Os01g0104200(ONAC016),Os01g0195000(OsIDD2),Os01g0218100(OsbHLH037),Os01g0224100(OsERF#053),Os01g0246601,Os01g0267300(OsSRP-QKG),Os01g0329800(IAI1),Os01g0542700(OsbZIP04),Os01g0678700(Orysa),Os01g0773800,Os01g0813100(HBF2),Os01g0816100(OsNAC4),Os01g0868000(ERF99),Os01g0915600(OsbHLH090),Os01g0948200,Os01g0968800(OsERF#027),Os02g0100200,Os02g0125800,Os02g0220400(CGA1),Os02g0462…
BP	GO:0006796	phosphate-containing compound metabolic process	131	2508	4.693e-05	0.00412515	Os01g0101700(OsDjC1),Os01g0106700,Os01g0259200(OsRLCK28),Os01g0276700,Os01g0513100(OsPP2C03),Os01g0622600(OsCDPK1),Os01g0629400,Os01g0699100,Os01g0709500,Os01g0718300(D61),Os01g0722100,Os01g0742400,Os01g0749400(OsTPS2),Os01g0750600,Os01g0757900,Os01g0783200,Os01g0892800(OsSTA40),Os01g0899000(OsRLCK52),Os02g0116700,Os02g0125800,Os02g0146500,Os02g0165100(OsRLCK63),Os02g0224100(OsPP2C12),Os02g060210…
BP	GO:0031326	regulation of cellular biosynthetic process	107	1974	6.43798e-05	0.0052093	Os01g0101700(OsDjC1),Os01g0104200(ONAC016),Os01g0195000(OsIDD2),Os01g0218100(OsbHLH037),Os01g0224100(OsERF#053),Os01g0246601,Os01g0329800(IAI1),Os01g0542700(OsbZIP04),Os01g0678700(Orysa),Os01g0773800,Os01g0813100(HBF2),Os01g0816100(OsNAC4),Os01g0868000(ERF99),Os01g0915600(OsbHLH090),Os01g0948200,Os01g0968800(OsERF#027),Os02g0100200,Os02g0125800,Os02g0220400(CGA1),Os02g0462800(WRKY42),Os02g0496100…
BP	GO:0060255	regulation of macromolecule metabolic process	135	2619	6.51904e-05	0.0052093	Os01g0104200(ONAC016),Os01g0195000(OsIDD2),Os01g0218100(OsbHLH037),Os01g0224100(OsERF#053),Os01g0246601,Os01g0267300(OsSRP-QKG),Os01g0329800(IAI1),Os01g0542700(OsbZIP04),Os01g0678700(Orysa),Os01g0773800,Os01g0813100(HBF2),Os01g0816100(OsNAC4),Os01g0868000(ERF99),Os01g0915600(OsbHLH090),Os01g0948200,Os01g0968800(OsERF#027),Os02g0100200,Os02g0125800,Os02g0220400(CGA1),Os02g0462800(WRKY42),Os02g0496…
BP	GO:0009889	regulation of biosynthetic process	107	1978	6.98736e-05	0.00534077	Os01g0101700(OsDjC1),Os01g0104200(ONAC016),Os01g0195000(OsIDD2),Os01g0218100(OsbHLH037),Os01g0224100(OsERF#053),Os01g0246601,Os01g0329800(IAI1),Os01g0542700(OsbZIP04),Os01g0678700(Orysa),Os01g0773800,Os01g0813100(HBF2),Os01g0816100(OsNAC4),Os01g0868000(ERF99),Os01g0915600(OsbHLH090),Os01g0948200,Os01g0968800(OsERF#027),Os02g0100200,Os02g0125800,Os02g0220400(CGA1),Os02g0462800(WRKY42),Os02g0496100…
BP	GO:2000112	regulation of cellular macromolecule biosynthetic process	105	1940	8.10843e-05	0.00593942	Os01g0104200(ONAC016),Os01g0195000(OsIDD2),Os01g0218100(OsbHLH037),Os01g0224100(OsERF#053),Os01g0246601,Os01g0329800(IAI1),Os01g0542700(OsbZIP04),Os01g0678700(Orysa),Os01g0773800,Os01g0813100(HBF2),Os01g0816100(OsNAC4),Os01g0868000(ERF99),Os01g0915600(OsbHLH090),Os01g0948200,Os01g0968800(OsERF#027),Os02g0100200,Os02g0125800,Os02g0220400(CGA1),Os02g0462800(WRKY42),Os02g0496100(HSFA5),Os02g0527300(…
BP	GO:0034654	nucleobase-containing compound biosynthetic process	114	2151	9.12802e-05	0.00641883	Os01g0104200(ONAC016),Os01g0127900,Os01g0195000(OsIDD2),Os01g0218100(OsbHLH037),Os01g0224100(OsERF#053),Os01g0246601,Os01g0542700(OsbZIP04),Os01g0678700(Orysa),Os01g0773800,Os01g0813100(HBF2),Os01g0816100(OsNAC4),Os01g0868000(ERF99),Os01g0915600(OsbHLH090),Os01g0948200,Os01g0968800(OsERF#027),Os02g0100200,Os02g0125800,Os02g0220400(CGA1),Os02g0462800(WRKY42),Os02g0496100(HSFA5),Os02g0527300(HSFA3)…
MF	GO:0005215	transporter activity	253	1351	9.3923e-05	0.00909711	Os01g0117900(OsUMAMIT1),Os01g0202800(OsNIP1),Os01g0212400(OsEFCAX1),Os01g0232100(OsTIP4),Os01g0247700(SLAC),Os01g0307500(SKC1),Os01g0342750,Os01g0386600,Os01g0504100(OsPUP8),Os01g0504500,Os01g0534900(OsOSCA1.1),Os01g0546100,Os01g0571000,Os01g0597600(OsATL15),Os01g0607200(OsBAT1),Os01g0621200(OsGAT2),Os01g0623200(SLAC),Os01g0678500(TPC1),Os01g0695700(OsABCB4),Os01g0704700(OsCBSCLC2),Os01g0706700,O…
BP	GO:0010556	regulation of macromolecule biosynthetic process	105	1952	0.000103356	0.00698843	Os01g0104200(ONAC016),Os01g0195000(OsIDD2),Os01g0218100(OsbHLH037),Os01g0224100(OsERF#053),Os01g0246601,Os01g0329800(IAI1),Os01g0542700(OsbZIP04),Os01g0678700(Orysa),Os01g0773800,Os01g0813100(HBF2),Os01g0816100(OsNAC4),Os01g0868000(ERF99),Os01g0915600(OsbHLH090),Os01g0948200,Os01g0968800(OsERF#027),Os02g0100200,Os02g0125800,Os02g0220400(CGA1),Os02g0462800(WRKY42),Os02g0496100(HSFA5),Os02g0527300(…
MF	GO:0016740	transferase activity	198	4092	0.00012601	0.0106793	Os01g0105900,Os01g0106700,Os01g0159300,Os01g0168600,Os01g0179600(OsUGT75K1),Os01g0259200(OsRLCK28),Os01g0276700,Os01g0311100(OsRFPH2-4),Os01g0390400,Os01g0498300,Os01g0622600(OsCDPK1),Os01g0638000,Os01g0638600(UGT703A1),Os01g0647000(OsFbox031),Os01g0667700(OsRFP),Os01g0695200,Os01g0697100,Os01g0699100,Os01g0709500,Os01g0717000,Os01g0718300(D61),Os01g0722100,Os01g0727100,Os01g0742400,Os01g0750600,…
BP	GO:2000022	regulation of jasmonic acid mediated signaling pathway	6	22	0.000126643	0.00824584	Os03g0180800(TIFY11A),Os03g0180900(OsJAZ2),Os03g0181100(OsJAZ4),Os03g0402800(OsJAZ5),Os10g0391400(OsJAZ),Os10g0392400(OsTIFY11d)
MF	GO:0140096	catalytic activity, acting on a protein	148	2918	0.000147764	0.0111315	Os01g0106700,Os01g0159300,Os01g0259200(OsRLCK28),Os01g0311100(OsRFPH2-4),Os01g0332100(OsNIN2),Os01g0513100(OsPP2C03),Os01g0559600(OsVPE2),Os01g0590700,Os01g0618800(OsFtsH9),Os01g0622600(OsCDPK1),Os01g0629400,Os01g0647000(OsFbox031),Os01g0667700(OsRFP),Os01g0699100,Os01g0709500,Os01g0718300(D61),Os01g0742400,Os01g0750600,Os01g0777200,Os01g0892800(OsSTA40),Os01g0899000(OsRLCK52),Os02g0116700,Os02g0…
BP	GO:0019222	regulation of metabolic process	137	2716	0.000155654	0.00910875	Os01g0101700(OsDjC1),Os01g0104200(ONAC016),Os01g0195000(OsIDD2),Os01g0218100(OsbHLH037),Os01g0224100(OsERF#053),Os01g0246601,Os01g0267300(OsSRP-QKG),Os01g0329800(IAI1),Os01g0542700(OsbZIP04),Os01g0678700(Orysa),Os01g0773800,Os01g0813100(HBF2),Os01g0816100(OsNAC4),Os01g0868000(ERF99),Os01g0915600(OsbHLH090),Os01g0948200,Os01g0968800(OsERF#027),Os02g0100200,Os02g0125800,Os02g0220400(CGA1),Os02g0462…
BP	GO:0006464	cellular protein modification process	146	2930	0.000157639	0.00910875	Os01g0106700,Os01g0127900,Os01g0159300,Os01g0259200(OsRLCK28),Os01g0311100(OsRFPH2-4),Os01g0513100(OsPP2C03),Os01g0622600(OsCDPK1),Os01g0629400,Os01g0647000(OsFbox031),Os01g0667700(OsRFP),Os01g0699100,Os01g0709500,Os01g0718300(D61),Os01g0742400,Os01g0750600,Os01g0892800(OsSTA40),Os01g0899000(OsRLCK52),Os02g0100200,Os02g0116700,Os02g0125800,Os02g0165100(OsRLCK63),Os02g0224100(OsPP2C12),Os02g053920…
BP	GO:0036211	protein modification process	146	2930	0.000157639	0.00910875	Os01g0106700,Os01g0127900,Os01g0159300,Os01g0259200(OsRLCK28),Os01g0311100(OsRFPH2-4),Os01g0513100(OsPP2C03),Os01g0622600(OsCDPK1),Os01g0629400,Os01g0647000(OsFbox031),Os01g0667700(OsRFP),Os01g0699100,Os01g0709500,Os01g0718300(D61),Os01g0742400,Os01g0750600,Os01g0892800(OsSTA40),Os01g0899000(OsRLCK52),Os02g0100200,Os02g0116700,Os02g0125800,Os02g0165100(OsRLCK63),Os02g0224100(OsPP2C12),Os02g053920…
BP	GO:0015706	nitrate transport	5	13	0.000160621	0.00910875	Os01g0386600,Os02g0112600(NRT2.2),Os02g0595900(NAR2.1),Os04g0480200(OsNAR2.2),Os12g0632900
MF	GO:0004842	ubiquitin-protein transferase activity	32	419	0.000178903	0.0121297	Os01g0159300,Os01g0311100(OsRFPH2-4),Os01g0647000(OsFbox031),Os01g0667700(OsRFP),Os02g0539200(OsPUB33),Os02g0540700(OsPUB45),Os02g0727700,Os02g0798200,Os03g0254900,Os03g0279900,Os03g0839000,Os04g0418500(OsPUB46),Os04g0530500(OsRDCP1),Os04g0593600,Os05g0397650(OsRFPHC-8),Os05g0439400(OsPUB44),Os05g0488800(OsSIRP1),Os06g0125800(OsBBI1),Os06g0218300,Os06g0248500(OsPUB39),Os06g0695600(OsMAR1),Os07g04…
BP	GO:0019438	aromatic compound biosynthetic process	122	2374	0.000184169	0.0101178	Os01g0104200(ONAC016),Os01g0127900,Os01g0195000(OsIDD2),Os01g0218100(OsbHLH037),Os01g0224100(OsERF#053),Os01g0246601,Os01g0542700(OsbZIP04),Os01g0678700(Orysa),Os01g0773800,Os01g0813100(HBF2),Os01g0816100(OsNAC4),Os01g0868000(ERF99),Os01g0915600(OsbHLH090),Os01g0948200,Os01g0968800(OsERF#027),Os02g0100200,Os02g0125800,Os02g0220400(CGA1),Os02g0462800(WRKY42),Os02g0496100(HSFA5),Os02g0527300(HSFA3)…
BP	GO:0005992	trehalose biosynthetic process	6	25	0.000272878	0.014537	Os01g0749400(OsTPS2),Os02g0661100(OsTPP1),Os06g0222100(OsTPP8),Os08g0409100(OsTPP6),Os08g0445700(OsTPS8),Os09g0397300
MF	GO:0019787	ubiquitin-like protein transferase activity	32	431	0.000296366	0.0182669	Os01g0159300,Os01g0311100(OsRFPH2-4),Os01g0647000(OsFbox031),Os01g0667700(OsRFP),Os02g0539200(OsPUB33),Os02g0540700(OsPUB45),Os02g0727700,Os02g0798200,Os03g0254900,Os03g0279900,Os03g0839000,Os04g0418500(OsPUB46),Os04g0530500(OsRDCP1),Os04g0593600,Os05g0397650(OsRFPHC-8),Os05g0439400(OsPUB44),Os05g0488800(OsSIRP1),Os06g0125800(OsBBI1),Os06g0218300,Os06g0248500(OsPUB39),Os06g0695600(OsMAR1),Os07g04…
BP	GO:0008272	sulfate transport	2	16	0.000343501	0.017761	Os01g0719300(OsSultr3),Os03g0195800(OsSultr1)
BP	GO:1901362	organic cyclic compound biosynthetic process	124	2472	0.000437521	0.0216891	Os01g0104200(ONAC016),Os01g0127900,Os01g0195000(OsIDD2),Os01g0218100(OsbHLH037),Os01g0224100(OsERF#053),Os01g0246601,Os01g0542700(OsbZIP04),Os01g0678700(Orysa),Os01g0773800,Os01g0813100(HBF2),Os01g0816100(OsNAC4),Os01g0868000(ERF99),Os01g0915600(OsbHLH090),Os01g0948200,Os01g0968800(OsERF#027),Os02g0100200,Os02g0125800,Os02g0220400(CGA1),Os02g0462800(WRKY42),Os02g0496100(HSFA5),Os02g0527300(HSFA3)…
BP	GO:0009755	hormone-mediated signaling pathway	29	391	0.000444145	0.0216891	Os01g0622600(OsCDPK1),Os01g0718300(D61),Os01g0841100(OsFLA12),Os02g0766700(BZIP23),Os03g0132800(OsRLCK98),Os03g0180800(TIFY11A),Os03g0180900(OsJAZ2),Os03g0181100(OsJAZ4),Os03g0402800(OsJAZ5),Os03g0635800,Os03g0742900(OsIAA13),Os04g0519700(OsARF10),Os04g0660100(Os),Os04g0673300(RR6),Os05g0559400(OsIAA19),Os05g0563400(OsARF15),Os06g0183100(ORR2),Os07g0182400(OsIAA24),Os07g0515100(OsCDPK19),Os07g062…
BP	GO:0032870	cellular response to hormone stimulus	30	412	0.00048399	0.0229961	Os01g0276700,Os01g0622600(OsCDPK1),Os01g0718300(D61),Os01g0841100(OsFLA12),Os02g0766700(BZIP23),Os03g0132800(OsRLCK98),Os03g0180800(TIFY11A),Os03g0180900(OsJAZ2),Os03g0181100(OsJAZ4),Os03g0402800(OsJAZ5),Os03g0635800,Os03g0742900(OsIAA13),Os04g0519700(OsARF10),Os04g0660100(Os),Os04g0673300(RR6),Os05g0559400(OsIAA19),Os05g0563400(OsARF15),Os06g0183100(ORR2),Os07g0182400(OsIAA24),Os07g0515100(OsCDP…
BP	GO:0018130	heterocycle biosynthetic process	117	2316	0.000503586	0.0232027	Os01g0104200(ONAC016),Os01g0127900,Os01g0195000(OsIDD2),Os01g0218100(OsbHLH037),Os01g0224100(OsERF#053),Os01g0246601,Os01g0542700(OsbZIP04),Os01g0678700(Orysa),Os01g0773800,Os01g0813100(HBF2),Os01g0816100(OsNAC4),Os01g0868000(ERF99),Os01g0915600(OsbHLH090),Os01g0948200,Os01g0968800(OsERF#027),Os02g0100200,Os02g0125800,Os02g0220400(CGA1),Os02g0462800(WRKY42),Os02g0496100(HSFA5),Os02g0527300(HSFA3)…
BP	GO:0007154	cell communication	75	1356	0.000514735	0.0232027	Os01g0106700,Os01g0259200(OsRLCK28),Os01g0267900(OsCam1-3),Os01g0622600(OsCDPK1),Os01g0667600(OsRab11C1),Os01g0709500,Os01g0718300(D61),Os01g0750600,Os01g0783200,Os01g0841100(OsFLA12),Os01g0899000(OsRLCK52),Os02g0573200(OsCRY1a),Os02g0648100(OsRLCK79),Os02g0720300(OsPP38),Os02g0766700(BZIP23),Os02g0807800(OsWAK20),Os03g0132800(OsRLCK98),Os03g0146000(OsRab18B2),Os03g0160100(ACDR1),Os03g0180800(TIF…
BP	GO:0071495	cellular response to endogenous stimulus	30	419	0.000637921	0.0280366	Os01g0276700,Os01g0622600(OsCDPK1),Os01g0718300(D61),Os01g0841100(OsFLA12),Os02g0766700(BZIP23),Os03g0132800(OsRLCK98),Os03g0180800(TIFY11A),Os03g0180900(OsJAZ2),Os03g0181100(OsJAZ4),Os03g0402800(OsJAZ5),Os03g0635800,Os03g0742900(OsIAA13),Os04g0519700(OsARF10),Os04g0660100(Os),Os04g0673300(RR6),Os05g0559400(OsIAA19),Os05g0563400(OsARF15),Os06g0183100(ORR2),Os07g0182400(OsIAA24),Os07g0515100(OsCDP…
BP	GO:0044260	cellular macromolecule metabolic process	283	6464	0.000696623	0.0298698	Os01g0104200(ONAC016),Os01g0106700,Os01g0127900,Os01g0159300,Os01g0195000(OsIDD2),Os01g0218100(OsbHLH037),Os01g0224100(OsERF#053),Os01g0246601,Os01g0259200(OsRLCK28),Os01g0267300(OsSRP-QKG),Os01g0311100(OsRFPH2-4),Os01g0329800(IAI1),Os01g0390400,Os01g0513100(OsPP2C03),Os01g0542700(OsbZIP04),Os01g0559600(OsVPE2),Os01g0622600(OsCDPK1),Os01g0629400,Os01g0647000(OsFbox031),Os01g0667700(OsRFP),Os01g06…

## Sheet: Table S4
Table S4. Go terms significantly enriched in stems
Category	GO.ID	Term	list	Total	Pvalue	FDR	Gene
CC	GO:0009536	plastid	231	1262	3.43116e-103	1.07738e-100	Os01g0102600(OsSK4),Os01g0120300,Os01g0141600(OsRUS5),Os01g0142100,Os01g0151200,Os01g0184500(OsRH39),Os01g0278900(RPL5),Os01g0279100(OsCRD1),Os01g0284700(OsCYP20-3),Os01g0286600(PPX),Os01g0303000,Os01g0306800,Os01g0358300,Os01g0382700,Os01g0589800,Os01g0600900(CAB2R),Os01g0618400(OsRH25),Os01g0622300(HEME),Os01g0645200,Os01g0705300,Os01g0743400,Os01g0746400(D10),Os01g0761000,Os01g0769900,Os01g077…
CC	GO:0009507	chloroplast	225	1236	1.37814e-99	2.16368e-97	Os01g0102600(OsSK4),Os01g0120300,Os01g0141600(OsRUS5),Os01g0142100,Os01g0151200,Os01g0184500(OsRH39),Os01g0278900(RPL5),Os01g0279100(OsCRD1),Os01g0284700(OsCYP20-3),Os01g0286600(PPX),Os01g0303000,Os01g0306800,Os01g0358300,Os01g0382700,Os01g0589800,Os01g0600900(CAB2R),Os01g0618400(OsRH25),Os01g0622300(HEME),Os01g0645200,Os01g0743400,Os01g0746400(D10),Os01g0761000,Os01g0769900,Os01g0773700(PSBW),Os…
CC	GO:0009579	thylakoid	99	324	1.83605e-63	1.92173e-61	Os01g0151200,Os01g0278900(RPL5),Os01g0279100(OsCRD1),Os01g0284700(OsCYP20-3),Os01g0286600(PPX),Os01g0306800,Os01g0501800(PsbO),Os01g0589800,Os01g0600900(CAB2R),Os01g0761000,Os01g0773700(PSBW),Os01g0798500,Os01g0805300(PsbP),Os01g0862200,Os01g0882500,Os01g0929100,Os01g0938100(PSB28),Os02g0125700(OsLIL3),Os02g0197600,Os02g0307800,Os02g0553200(APX8),Os02g0612000,Os02g0643500,Os02g0744000,Os02g074490…
CC	GO:0009534	chloroplast thylakoid	81	240	1.23491e-55	7.75525e-54	Os01g0151200,Os01g0278900(RPL5),Os01g0279100(OsCRD1),Os01g0284700(OsCYP20-3),Os01g0286600(PPX),Os01g0306800,Os01g0589800,Os01g0600900(CAB2R),Os01g0761000,Os01g0773700(PSBW),Os01g0798500,Os01g0805300(PsbP),Os01g0862200,Os01g0882500,Os01g0929100,Os01g0938100(PSB28),Os02g0125700(OsLIL3),Os02g0197600,Os02g0307800,Os02g0553200(APX8),Os02g0643500,Os02g0744000,Os02g0744900(LYL1),Os02g0751600(OsFKBP16-2)…
CC	GO:0031976	plastid thylakoid	81	240	1.23491e-55	7.75525e-54	Os01g0151200,Os01g0278900(RPL5),Os01g0279100(OsCRD1),Os01g0284700(OsCYP20-3),Os01g0286600(PPX),Os01g0306800,Os01g0589800,Os01g0600900(CAB2R),Os01g0761000,Os01g0773700(PSBW),Os01g0798500,Os01g0805300(PsbP),Os01g0862200,Os01g0882500,Os01g0929100,Os01g0938100(PSB28),Os02g0125700(OsLIL3),Os02g0197600,Os02g0307800,Os02g0553200(APX8),Os02g0643500,Os02g0744000,Os02g0744900(LYL1),Os02g0751600(OsFKBP16-2)…
CC	GO:0034357	photosynthetic membrane	82	253	1.00604e-54	5.26492e-53	Os01g0151200,Os01g0278900(RPL5),Os01g0279100(OsCRD1),Os01g0284700(OsCYP20-3),Os01g0306800,Os01g0501800(PsbO),Os01g0589800,Os01g0600900(CAB2R),Os01g0761000,Os01g0773700(PSBW),Os01g0798500,Os01g0805300(PsbP),Os01g0862200,Os01g0882500,Os01g0929100,Os01g0938100(PSB28),Os02g0125700(OsLIL3),Os02g0197600,Os02g0307800,Os02g0553200(APX8),Os02g0643500,Os02g0744000,Os02g0744900(LYL1),Os02g0751600(OsFKBP16-2…
CC	GO:0042651	thylakoid membrane	77	230	1.423e-52	6.38318e-51	Os01g0151200,Os01g0278900(RPL5),Os01g0279100(OsCRD1),Os01g0284700(OsCYP20-3),Os01g0306800,Os01g0501800(PsbO),Os01g0589800,Os01g0600900(CAB2R),Os01g0761000,Os01g0773700(PSBW),Os01g0798500,Os01g0805300(PsbP),Os01g0862200,Os01g0882500,Os01g0929100,Os01g0938100(PSB28),Os02g0125700(OsLIL3),Os02g0197600,Os02g0307800,Os02g0553200(APX8),Os02g0643500,Os02g0744000,Os02g0744900(LYL1),Os02g0751600(OsFKBP16-2…
CC	GO:0009532	plastid stroma	86	307	1.53378e-51	6.02008e-50	Os01g0102600(OsSK4),Os01g0120300,Os01g0284700(OsCYP20-3),Os01g0600900(CAB2R),Os01g0743400,Os01g0769900,Os01g0805300(PsbP),Os01g0829000,Os01g0862200,Os01g0901900,Os01g0938100(PSB28),Os02g0137200,Os02g0197600,Os02g0259600(OsRPL21),Os02g0537700(OsPRX2),Os02g0612000,Os02g0680600(OsIspF),Os02g0754300,Os02g0797500(AST),Os03g0125000,Os03g0129300(GADPH),Os03g0196800,Os03g0215900(OsPPR676),Os03g0311300,Os…
CC	GO:0009535	chloroplast thylakoid membrane	69	195	5.55265e-49	1.74353e-47	Os01g0151200,Os01g0278900(RPL5),Os01g0279100(OsCRD1),Os01g0284700(OsCYP20-3),Os01g0306800,Os01g0589800,Os01g0600900(CAB2R),Os01g0761000,Os01g0773700(PSBW),Os01g0798500,Os01g0862200,Os01g0882500,Os01g0929100,Os01g0938100(PSB28),Os02g0125700(OsLIL3),Os02g0197600,Os02g0307800,Os02g0553200(APX8),Os02g0643500,Os02g0744000,Os02g0744900(LYL1),Os02g0751600(OsFKBP16-2),Os02g0759900,Os02g0804500(OsDjA2),Os…
CC	GO:0055035	plastid thylakoid membrane	69	195	5.55265e-49	1.74353e-47	Os01g0151200,Os01g0278900(RPL5),Os01g0279100(OsCRD1),Os01g0284700(OsCYP20-3),Os01g0306800,Os01g0589800,Os01g0600900(CAB2R),Os01g0761000,Os01g0773700(PSBW),Os01g0798500,Os01g0862200,Os01g0882500,Os01g0929100,Os01g0938100(PSB28),Os02g0125700(OsLIL3),Os02g0197600,Os02g0307800,Os02g0553200(APX8),Os02g0643500,Os02g0744000,Os02g0744900(LYL1),Os02g0751600(OsFKBP16-2),Os02g0759900,Os02g0804500(OsDjA2),Os…
CC	GO:0009570	chloroplast stroma	80	298	2.24991e-46	6.42246e-45	Os01g0102600(OsSK4),Os01g0120300,Os01g0284700(OsCYP20-3),Os01g0600900(CAB2R),Os01g0743400,Os01g0805300(PsbP),Os01g0829000,Os01g0862200,Os01g0938100(PSB28),Os02g0137200,Os02g0197600,Os02g0259600(OsRPL21),Os02g0537700(OsPRX2),Os02g0612000,Os02g0680600(OsIspF),Os02g0754300,Os02g0797500(AST),Os03g0125000,Os03g0129300(GADPH),Os03g0196800,Os03g0215900(OsPPR676),Os03g0311300,Os03g0315800,Os03g0332700(Os…
CC	GO:0005737	cytoplasm	414	6470	2.8129e-46	7.36042e-45	Os01g0100700(RPS5),Os01g0102600(OsSK4),Os01g0120300,Os01g0141600(OsRUS5),Os01g0142100,Os01g0143800,Os01g0151200,Os01g0184500(OsRH39),Os01g0219000,Os01g0237100,Os01g0276200(OSVDAC7),Os01g0278900(RPL5),Os01g0279100(OsCRD1),Os01g0280400,Os01g0284700(OsCYP20-3),Os01g0286600(PPX),Os01g0295900,Os01g0303000,Os01g0304000,Os01g0306800,Os01g0358300,Os01g0382700,Os01g0546500,Os01g0580200(OsBgal3),Os01g05898…
CC	GO:0005622	intracellular	532	10465	9.5621e-38	2.30962e-36	Os01g0100700(RPS5),Os01g0102600(OsSK4),Os01g0104800,Os01g0109750,Os01g0111400,Os01g0120300,Os01g0141000(AP2/EREBP129),Os01g0141600(OsRUS5),Os01g0142100,Os01g0143800,Os01g0144600,Os01g0151200,Os01g0164500(BIP115),Os01g0182600(GI),Os01g0184500(OsRH39),Os01g0191100,Os01g0219000,Os01g0224100(OsERF#053),Os01g0231700,Os01g0237100,Os01g0276200(OSVDAC7),Os01g0278900(RPL5),Os01g0279100(OsCRD1),Os01g028040…
CC	GO:0031984	organelle subcompartment	85	439	2.30627e-37	5.17263e-36	Os01g0151200,Os01g0278900(RPL5),Os01g0279100(OsCRD1),Os01g0284700(OsCYP20-3),Os01g0286600(PPX),Os01g0306800,Os01g0589800,Os01g0600900(CAB2R),Os01g0761000,Os01g0773700(PSBW),Os01g0798500,Os01g0805300(PsbP),Os01g0862200,Os01g0882500,Os01g0929100,Os01g0938100(PSB28),Os02g0125700(OsLIL3),Os02g0197600,Os02g0307800,Os02g0553200(APX8),Os02g0643500,Os02g0744000,Os02g0744900(LYL1),Os02g0751600(OsFKBP16-2)…
CC	GO:0043229	intracellular organelle	467	8770	4.90817e-32	1.02744e-30	Os01g0100700(RPS5),Os01g0102600(OsSK4),Os01g0104800,Os01g0109750,Os01g0111400,Os01g0120300,Os01g0141000(AP2/EREBP129),Os01g0141600(OsRUS5),Os01g0142100,Os01g0143800,Os01g0144600,Os01g0151200,Os01g0164500(BIP115),Os01g0182600(GI),Os01g0184500(OsRH39),Os01g0191100,Os01g0224100(OsERF#053),Os01g0231700,Os01g0276200(OSVDAC7),Os01g0278900(RPL5),Os01g0279100(OsCRD1),Os01g0280400,Os01g0284700(OsCYP20-3),…
CC	GO:0005840	ribosome	76	412	6.35234e-32	1.24665e-30	Os01g0100700(RPS5),Os01g0191100,Os01g0231700,Os01g0278900(RPL5),Os01g0284700(OsCYP20-3),Os01g0304000,Os01g0633000,Os01g0662300(rpl12-2),Os01g0678600,Os01g0679700,Os01g0686800(RACK1),Os01g0749200(WLP1),Os01g0805000,Os01g0812800,Os01g0823300(OsRPS26),Os01g0839300,Os01g0840700(OsRPL36.2),Os02g0137200,Os02g0259600(OsRPL21),Os02g0287000(RPS3A),Os02g0321900,Os02g0489400(S8),Os02g0534800,Os02g0652600,Os…
CC	GO:0043226	organelle	469	8871	2.1009e-31	3.88048e-30	Os01g0100700(RPS5),Os01g0102600(OsSK4),Os01g0104800,Os01g0109750,Os01g0111400,Os01g0120300,Os01g0141000(AP2/EREBP129),Os01g0141600(OsRUS5),Os01g0142100,Os01g0143800,Os01g0144600,Os01g0151200,Os01g0164500(BIP115),Os01g0182600(GI),Os01g0184500(OsRH39),Os01g0191100,Os01g0224100(OsERF#053),Os01g0231700,Os01g0276200(OSVDAC7),Os01g0278900(RPL5),Os01g0279100(OsCRD1),Os01g0280400,Os01g0284700(OsCYP20-3),…
CC	GO:0009941	chloroplast envelope	61	268	5.13295e-31	8.95415e-30	Os01g0141600(OsRUS5),Os01g0142100,Os01g0279100(OsCRD1),Os01g0284700(OsCYP20-3),Os01g0286600(PPX),Os01g0306800,Os01g0600900(CAB2R),Os01g0645200,Os01g0882500,Os02g0137200,Os02g0196300,Os02g0208100(OsNTT2),Os02g0259600(OsRPL21),Os02g0726600,Os02g0744900(LYL1),Os02g0754300,Os02g0797500(AST),Os02g0804500(OsDjA2),Os03g0125000,Os03g0129300(GADPH),Os03g0255200,Os03g0271200,Os03g0289400(OsStr2),Os03g04115…
CC	GO:0009526	plastid envelope	61	274	1.92599e-30	3.18294e-29	Os01g0141600(OsRUS5),Os01g0142100,Os01g0279100(OsCRD1),Os01g0284700(OsCYP20-3),Os01g0286600(PPX),Os01g0306800,Os01g0600900(CAB2R),Os01g0645200,Os01g0882500,Os02g0137200,Os02g0196300,Os02g0208100(OsNTT2),Os02g0259600(OsRPL21),Os02g0726600,Os02g0744900(LYL1),Os02g0754300,Os02g0797500(AST),Os02g0804500(OsDjA2),Os03g0125000,Os03g0129300(GADPH),Os03g0255200,Os03g0271200,Os03g0289400(OsStr2),Os03g04115…
BP	GO:0006412	translation	100	703	3.21752e-32	5.71431e-29	Os01g0100700(RPS5),Os01g0120300,Os01g0143800,Os01g0191100,Os01g0231700,Os01g0278900(RPL5),Os01g0304000,Os01g0633000,Os01g0662300(rpl12-2),Os01g0678600,Os01g0679700,Os01g0686800(RACK1),Os01g0687500,Os01g0743400,Os01g0749200(WLP1),Os01g0805000,Os01g0812800,Os01g0823300(OsRPS26),Os01g0839300,Os01g0840700(OsRPL36.2),Os02g0137200,Os02g0259600(OsRPL21),Os02g0285800,Os02g0287000(RPS3A),Os02g0321900,Os02…
BP	GO:0043043	peptide biosynthetic process	100	715	1.34891e-31	1.19783e-28	Os01g0100700(RPS5),Os01g0120300,Os01g0143800,Os01g0191100,Os01g0231700,Os01g0278900(RPL5),Os01g0304000,Os01g0633000,Os01g0662300(rpl12-2),Os01g0678600,Os01g0679700,Os01g0686800(RACK1),Os01g0687500,Os01g0743400,Os01g0749200(WLP1),Os01g0805000,Os01g0812800,Os01g0823300(OsRPS26),Os01g0839300,Os01g0840700(OsRPL36.2),Os02g0137200,Os02g0259600(OsRPL21),Os02g0285800,Os02g0287000(RPS3A),Os02g0321900,Os02…
BP	GO:0043604	amide biosynthetic process	103	789	5.37096e-30	2.39863e-27	Os01g0100700(RPS5),Os01g0120300,Os01g0143800,Os01g0191100,Os01g0231700,Os01g0278900(RPL5),Os01g0304000,Os01g0633000,Os01g0662300(rpl12-2),Os01g0678600,Os01g0679700,Os01g0686800(RACK1),Os01g0687500,Os01g0743400,Os01g0749200(WLP1),Os01g0805000,Os01g0812800,Os01g0823300(OsRPS26),Os01g0839300,Os01g0840700(OsRPL36.2),Os02g0137200,Os02g0259600(OsRPL21),Os02g0285800,Os02g0287000(RPS3A),Os02g0321900,Os02…
BP	GO:0015979	photosynthesis	49	172	5.40232e-30	2.39863e-27	Os01g0279100(OsCRD1),Os01g0303000,Os01g0358300,Os01g0501800(PsbO),Os01g0600900(CAB2R),Os01g0773700(PSBW),Os01g0798500,Os01g0805300(PsbP),Os01g0938100(PSB28),Os02g0152400(RbcS1),Os02g0197600,Os02g0744000,Os02g0744900(LYL1),Os03g0190100(OsPPT1),Os03g0333400,Os03g0343900(PsbX),Os03g0411500(VYL),Os03g0563300(ELL),Os03g0592500(LHCB),Os03g0778100(OsPS1-F),Os03g0811100(OsChlD),Os04g0615500(OsISC39),Os04…
BP	GO:1901566	organonitrogen compound biosynthetic process	146	1463	8.12843e-30	2.88722e-27	Os01g0100700(RPS5),Os01g0120300,Os01g0143800,Os01g0191100,Os01g0231700,Os01g0278900(RPL5),Os01g0279100(OsCRD1),Os01g0284700(OsCYP20-3),Os01g0286600(PPX),Os01g0304000,Os01g0622300(HEME),Os01g0633000,Os01g0662300(rpl12-2),Os01g0678600,Os01g0679700,Os01g0686800(RACK1),Os01g0687500,Os01g0743400,Os01g0749200(WLP1),Os01g0805000,Os01g0812800,Os01g0823300(OsRPS26),Os01g0839300,Os01g0840700(OsRPL36.2),Os0…
MF	GO:0003735	structural constituent of ribosome	67	379	1.19418e-28	8.55034e-26	Os01g0100700(RPS5),Os01g0191100,Os01g0231700,Os01g0304000,Os01g0633000,Os01g0662300(rpl12-2),Os01g0678600,Os01g0679700,Os01g0749200(WLP1),Os01g0805000,Os01g0812800,Os01g0823300(OsRPS26),Os01g0839300,Os01g0840700(OsRPL36.2),Os02g0137200,Os02g0259600(OsRPL21),Os02g0287000(RPS3A),Os02g0321900,Os02g0489400(S8),Os02g0534800,Os02g0652600,Os02g0689700,Os02g0754300,Os02g0796900,Os02g0804100(OsRPS30),Os02…
BP	GO:0006518	peptide metabolic process	102	816	3.92582e-28	1.16204e-25	Os01g0100700(RPS5),Os01g0120300,Os01g0143800,Os01g0191100,Os01g0231700,Os01g0278900(RPL5),Os01g0304000,Os01g0633000,Os01g0662300(rpl12-2),Os01g0678600,Os01g0679700,Os01g0686800(RACK1),Os01g0687500,Os01g0743400,Os01g0749200(WLP1),Os01g0805000,Os01g0812800,Os01g0823300(OsRPS26),Os01g0839300,Os01g0840700(OsRPL36.2),Os02g0137200,Os02g0259600(OsRPL21),Os02g0285800,Os02g0287000(RPS3A),Os02g0321900,Os02…
BP	GO:0043603	cellular amide metabolic process	108	946	1.85669e-26	4.7107e-24	Os01g0100700(RPS5),Os01g0120300,Os01g0143800,Os01g0191100,Os01g0231700,Os01g0278900(RPL5),Os01g0304000,Os01g0633000,Os01g0662300(rpl12-2),Os01g0678600,Os01g0679700,Os01g0686800(RACK1),Os01g0687500,Os01g0743400,Os01g0749200(WLP1),Os01g0805000,Os01g0812800,Os01g0823300(OsRPS26),Os01g0839300,Os01g0840700(OsRPL36.2),Os02g0120900,Os02g0137200,Os02g0259600(OsRPL21),Os02g0285800,Os02g0287000(RPS3A),Os02…
MF	GO:0003723	RNA binding	115	1126	3.81074e-26	1.36424e-23	Os01g0100700(RPS5),Os01g0143800,Os01g0164500(BIP115),Os01g0184500(OsRH39),Os01g0618400(OsRH25),Os01g0678600,Os01g0721900,Os01g0749200(WLP1),Os01g0810100,Os01g0812800,Os01g0818300,Os01g0823300(OsRPS26),Os01g0916600(OsGRP1),Os02g0103900,Os02g0122900,Os02g0259600(OsRPL21),Os02g0321900,Os02g0481900(OsXrn4-L),Os02g0534800,Os02g0595700(tufA),Os02g0610800,Os02g0636300(OsRH47A),Os02g0689700,Os02g0794400,…
CC	GO:0043228	non-membrane-bounded organelle	126	1353	1.42562e-22	2.13164e-21	Os01g0100700(RPS5),Os01g0104800,Os01g0164500(BIP115),Os01g0191100,Os01g0231700,Os01g0278900(RPL5),Os01g0284700(OsCYP20-3),Os01g0304000,Os01g0375000(Os_F0781),Os01g0583300(Os_F0727),Os01g0633000,Os01g0642900(SSB),Os01g0662300(rpl12-2),Os01g0678600,Os01g0679700,Os01g0686800(RACK1),Os01g0749200(WLP1),Os01g0769900,Os01g0805000,Os01g0812800,Os01g0823300(OsRPS26),Os01g0829000,Os01g0839300,Os01g0840700(…
CC	GO:0043232	intracellular non-membrane-bounded organelle	126	1353	1.42562e-22	2.13164e-21	Os01g0100700(RPS5),Os01g0104800,Os01g0164500(BIP115),Os01g0191100,Os01g0231700,Os01g0278900(RPL5),Os01g0284700(OsCYP20-3),Os01g0304000,Os01g0375000(Os_F0781),Os01g0583300(Os_F0727),Os01g0633000,Os01g0642900(SSB),Os01g0662300(rpl12-2),Os01g0678600,Os01g0679700,Os01g0686800(RACK1),Os01g0749200(WLP1),Os01g0769900,Os01g0805000,Os01g0812800,Os01g0823300(OsRPS26),Os01g0829000,Os01g0839300,Os01g0840700(…
MF	GO:0005198	structural molecule activity	67	468	3.3291e-23	7.94545e-21	Os01g0100700(RPS5),Os01g0191100,Os01g0231700,Os01g0304000,Os01g0633000,Os01g0662300(rpl12-2),Os01g0678600,Os01g0679700,Os01g0749200(WLP1),Os01g0805000,Os01g0812800,Os01g0823300(OsRPS26),Os01g0839300,Os01g0840700(OsRPL36.2),Os02g0137200,Os02g0259600(OsRPL21),Os02g0287000(RPS3A),Os02g0321900,Os02g0489400(S8),Os02g0534800,Os02g0652600,Os02g0689700,Os02g0754300,Os02g0796900,Os02g0804100(OsRPS30),Os02…
CC	GO:1990904	ribonucleoprotein complex	80	666	7.49915e-21	1.07033e-19	Os01g0100700(RPS5),Os01g0104800,Os01g0304000,Os01g0678600,Os01g0686800(RACK1),Os01g0749200(WLP1),Os01g0805000,Os01g0812800,Os01g0823300(OsRPS26),Os01g0839300,Os01g0916600(OsGRP1),Os02g0103900,Os02g0137200,Os02g0285800,Os02g0287000(RPS3A),Os02g0321900,Os02g0489400(S8),Os02g0534800,Os02g0796900,Os02g0804100(OsRPS30),Os02g0814700,Os03g0122200,Os03g0139100,Os03g0151700(OsWD40-63),Os03g0196800,Os03g02…
BP	GO:0034660	ncRNA metabolic process	62	423	9.59564e-21	2.13023e-18	Os01g0104800,Os01g0120300,Os01g0144600,Os01g0184500(OsRH39),Os01g0295900,Os01g0583300(Os_F0727),Os01g0687500,Os01g0743400,Os01g0810100,Os02g0103900,Os02g0122900,Os02g0227000,Os02g0321900,Os02g0489400(S8),Os02g0534800,Os02g0556400,Os03g0151700(OsWD40-63),Os03g0152700,Os03g0241200,Os03g0376600,Os03g0425000(AL1a),Os03g0769100(WGL2),Os03g0775300,Os03g0802700(OsRH27),Os04g0303900,Os04g0376000,Os04g041…
CC	GO:0044391	ribosomal subunit	48	273	1.56902e-19	2.14205e-18	Os01g0100700(RPS5),Os01g0304000,Os01g0678600,Os01g0686800(RACK1),Os01g0749200(WLP1),Os01g0805000,Os01g0812800,Os01g0823300(OsRPS26),Os01g0839300,Os02g0137200,Os02g0287000(RPS3A),Os02g0321900,Os02g0489400(S8),Os02g0534800,Os02g0796900,Os02g0804100(OsRPS30),Os02g0814700,Os03g0122200,Os03g0139100,Os03g0196800,Os03g0219900,Os03g0249400,Os03g0284400,Os03g0343500(BIP108),Os03g0452300,Os03g0769100(WGL2)…
BP	GO:0042254	ribosome biogenesis	54	328	1.55643e-20	3.07135e-18	Os01g0100700(RPS5),Os01g0104800,Os01g0144600,Os01g0184500(OsRH39),Os01g0583300(Os_F0727),Os02g0103900,Os02g0122900,Os02g0227000,Os02g0321900,Os02g0489400(S8),Os02g0534800,Os03g0122200,Os03g0125000,Os03g0151700(OsWD40-63),Os03g0152700,Os03g0241200,Os03g0284400,Os03g0343700,Os03g0376600,Os03g0425000(AL1a),Os03g0769100(WGL2),Os03g0802700(OsRH27),Os04g0376000,Os04g0413600,Os04g0438300,Os04g0585300,Os…
CC	GO:0043231	intracellular membrane-bounded organelle	409	8065	3.2338e-19	4.23089e-18	Os01g0102600(OsSK4),Os01g0104800,Os01g0109750,Os01g0111400,Os01g0120300,Os01g0141000(AP2/EREBP129),Os01g0141600(OsRUS5),Os01g0142100,Os01g0143800,Os01g0144600,Os01g0151200,Os01g0164500(BIP115),Os01g0182600(GI),Os01g0184500(OsRH39),Os01g0224100(OsERF#053),Os01g0276200(OSVDAC7),Os01g0278900(RPL5),Os01g0279100(OsCRD1),Os01g0280400,Os01g0284700(OsCYP20-3),Os01g0286600(PPX),Os01g0295900,Os01g0303000,O…
CC	GO:0031967	organelle envelope	72	616	3.69688e-18	4.46469e-17	Os01g0141600(OsRUS5),Os01g0142100,Os01g0276200(OSVDAC7),Os01g0279100(OsCRD1),Os01g0284700(OsCYP20-3),Os01g0286600(PPX),Os01g0306800,Os01g0600900(CAB2R),Os01g0645200,Os01g0882500,Os02g0137200,Os02g0196300,Os02g0208100(OsNTT2),Os02g0259600(OsRPL21),Os02g0726600,Os02g0744900(LYL1),Os02g0754300,Os02g0797500(AST),Os02g0804500(OsDjA2),Os03g0125000,Os03g0129300(GADPH),Os03g0255200,Os03g0271200,Os03g0289…
CC	GO:0031975	envelope	72	616	3.69688e-18	4.46469e-17	Os01g0141600(OsRUS5),Os01g0142100,Os01g0276200(OSVDAC7),Os01g0279100(OsCRD1),Os01g0284700(OsCYP20-3),Os01g0286600(PPX),Os01g0306800,Os01g0600900(CAB2R),Os01g0645200,Os01g0882500,Os02g0137200,Os02g0196300,Os02g0208100(OsNTT2),Os02g0259600(OsRPL21),Os02g0726600,Os02g0744900(LYL1),Os02g0754300,Os02g0797500(AST),Os02g0804500(OsDjA2),Os03g0125000,Os03g0129300(GADPH),Os03g0255200,Os03g0271200,Os03g0289…
CC	GO:0022626	cytosolic ribosome	41	217	5.15851e-18	5.99916e-17	Os01g0100700(RPS5),Os01g0284700(OsCYP20-3),Os01g0304000,Os01g0686800(RACK1),Os01g0749200(WLP1),Os01g0812800,Os01g0823300(OsRPS26),Os02g0137200,Os02g0287000(RPS3A),Os02g0321900,Os02g0489400(S8),Os02g0534800,Os02g0796900,Os02g0804100(OsRPS30),Os02g0814700,Os03g0122200,Os03g0125000,Os03g0139100,Os03g0249400,Os03g0343500(BIP108),Os03g0815400,Os03g0843400,Os04g0376000,Os04g0413600,Os04g0605900(rpl7),O…
CC	GO:0043227	membrane-bounded organelle	412	8281	1.11156e-17	1.24653e-16	Os01g0102600(OsSK4),Os01g0104800,Os01g0109750,Os01g0111400,Os01g0120300,Os01g0141000(AP2/EREBP129),Os01g0141600(OsRUS5),Os01g0142100,Os01g0143800,Os01g0144600,Os01g0151200,Os01g0164500(BIP115),Os01g0182600(GI),Os01g0184500(OsRH39),Os01g0224100(OsERF#053),Os01g0276200(OSVDAC7),Os01g0278900(RPL5),Os01g0279100(OsCRD1),Os01g0280400,Os01g0284700(OsCYP20-3),Os01g0286600(PPX),Os01g0295900,Os01g0303000,O…
CC	GO:0009521	photosystem	26	83	1.39075e-17	1.50585e-16	Os01g0501800(PsbO),Os01g0600900(CAB2R),Os01g0773700(PSBW),Os01g0805300(PsbP),Os01g0938100(PSB28),Os02g0197600,Os03g0343900(PsbX),Os03g0592500(LHCB),Os03g0778100(OsPS1-F),Os07g0105600,Os07g0141400(PsbP),Os07g0148900(PsaK),Os07g0435300(PsaE),Os07g0544800,Os07g0558400(CP29),Os07g0562700,Os07g0577600,Os08g0200300(OsPsbR3),Os08g0347500,Os08g0435900(cab),Os08g0504500,Os08g0560900(PsaD),Os09g0346500(CAB…
BP	GO:0034470	ncRNA processing	53	350	1.68651e-18	2.99524e-16	Os01g0104800,Os01g0144600,Os01g0184500(OsRH39),Os01g0295900,Os01g0583300(Os_F0727),Os01g0687500,Os01g0810100,Os02g0103900,Os02g0122900,Os02g0227000,Os02g0321900,Os02g0489400(S8),Os02g0534800,Os02g0556400,Os03g0151700(OsWD40-63),Os03g0152700,Os03g0241200,Os03g0376600,Os03g0425000(AL1a),Os03g0769100(WGL2),Os03g0775300,Os03g0802700(OsRH27),Os04g0376000,Os04g0413600,Os04g0585300,Os04g0605900(rpl7),Os…
BP	GO:0006364	rRNA processing	42	223	2.04073e-18	3.29485e-16	Os01g0104800,Os01g0144600,Os01g0184500(OsRH39),Os01g0583300(Os_F0727),Os02g0103900,Os02g0122900,Os02g0227000,Os02g0321900,Os02g0489400(S8),Os02g0534800,Os03g0151700(OsWD40-63),Os03g0152700,Os03g0241200,Os03g0376600,Os03g0425000(AL1a),Os03g0769100(WGL2),Os03g0802700(OsRH27),Os04g0376000,Os04g0413600,Os04g0585300,Os04g0605900(rpl7),Os05g0346300,Os05g0388500,Os05g0566300,Os06g0274200(Nhp2),Os06g0498…
BP	GO:0022613	ribonucleoprotein complex biogenesis	58	421	3.7326e-18	5.52424e-16	Os01g0100700(RPS5),Os01g0104800,Os01g0144600,Os01g0184500(OsRH39),Os01g0583300(Os_F0727),Os02g0103900,Os02g0122900,Os02g0227000,Os02g0321900,Os02g0489400(S8),Os02g0534800,Os03g0122200,Os03g0125000,Os03g0151700(OsWD40-63),Os03g0152700,Os03g0241200,Os03g0284400,Os03g0343700,Os03g0376600,Os03g0410900,Os03g0425000(AL1a),Os03g0769100(WGL2),Os03g0802700(OsRH27),Os04g0376000,Os04g0413600,Os04g0438300,Os…
BP	GO:0016072	rRNA metabolic process	42	227	4.05116e-18	5.53451e-16	Os01g0104800,Os01g0144600,Os01g0184500(OsRH39),Os01g0583300(Os_F0727),Os02g0103900,Os02g0122900,Os02g0227000,Os02g0321900,Os02g0489400(S8),Os02g0534800,Os03g0151700(OsWD40-63),Os03g0152700,Os03g0241200,Os03g0376600,Os03g0425000(AL1a),Os03g0769100(WGL2),Os03g0802700(OsRH27),Os04g0376000,Os04g0413600,Os04g0585300,Os04g0605900(rpl7),Os05g0346300,Os05g0388500,Os05g0566300,Os06g0274200(Nhp2),Os06g0498…
BP	GO:0034641	cellular nitrogen compound metabolic process	272	4710	9.4391e-18	1.19742e-15	Os01g0100700(RPS5),Os01g0104800,Os01g0109750,Os01g0120300,Os01g0141000(AP2/EREBP129),Os01g0143800,Os01g0144600,Os01g0184500(OsRH39),Os01g0191100,Os01g0224100(OsERF#053),Os01g0231700,Os01g0278900(RPL5),Os01g0279100(OsCRD1),Os01g0286600(PPX),Os01g0295900,Os01g0304000,Os01g0583300(Os_F0727),Os01g0622300(HEME),Os01g0633000,Os01g0656400(OsWRKY15),Os01g0662300(rpl12-2),Os01g0678600,Os01g0679700,Os01g06…
BP	GO:0010467	gene expression	218	3506	5.41523e-17	6.41164e-15	Os01g0100700(RPS5),Os01g0104800,Os01g0109750,Os01g0120300,Os01g0141000(AP2/EREBP129),Os01g0143800,Os01g0144600,Os01g0184500(OsRH39),Os01g0191100,Os01g0224100(OsERF#053),Os01g0231700,Os01g0278900(RPL5),Os01g0295900,Os01g0304000,Os01g0583300(Os_F0727),Os01g0629900(OsMPK20-1),Os01g0633000,Os01g0656400(OsWRKY15),Os01g0662300(rpl12-2),Os01g0678600,Os01g0679700,Os01g0686800(RACK1),Os01g0687500,Os01g070…
BP	GO:0044271	cellular nitrogen compound biosynthetic process	195	3025	1.53456e-16	1.70336e-14	Os01g0100700(RPS5),Os01g0109750,Os01g0120300,Os01g0141000(AP2/EREBP129),Os01g0143800,Os01g0191100,Os01g0224100(OsERF#053),Os01g0231700,Os01g0278900(RPL5),Os01g0279100(OsCRD1),Os01g0286600(PPX),Os01g0304000,Os01g0583300(Os_F0727),Os01g0622300(HEME),Os01g0633000,Os01g0656400(OsWRKY15),Os01g0662300(rpl12-2),Os01g0678600,Os01g0679700,Os01g0686800(RACK1),Os01g0687500,Os01g0705300,Os01g0743400,Os01g074…
CC	GO:0009522	photosystem I	15	29	1.49456e-14	1.56431e-13	Os01g0600900(CAB2R),Os02g0197600,Os03g0592500(LHCB),Os03g0778100(OsPS1-F),Os07g0148900(PsaK),Os07g0435300(PsaE),Os07g0558400(CP29),Os07g0562700,Os07g0577600,Os08g0435900(cab),Os08g0560900(PsaD),Os09g0346500(CAB1R),Os09g0481200(PsaG),Os12g0189400(PsaN),Os12g0420400(PsaL)
BP	GO:0015995	chlorophyll biosynthetic process	15	26	1.6007e-15	1.67226e-13	Os01g0279100(OsCRD1),Os01g0286600(PPX),Os01g0622300(HEME),Os02g0168800(PBD),Os02g0680600(OsIspF),Os02g0744900(LYL1),Os03g0323200(OsChlH),Os03g0337600(UroD),Os03g0563300(ELL),Os03g0811100(OsChlD),Os04g0678700(OsPorA),Os05g0349700(YGL1),Os07g0168000,Os08g0532200(GSA),Os10g0496900(FGL)
BP	GO:0044249	cellular biosynthetic process	243	4196	1.9492e-15	1.92321e-13	Os01g0100700(RPS5),Os01g0109750,Os01g0120300,Os01g0141000(AP2/EREBP129),Os01g0143800,Os01g0169800(FIB),Os01g0191100,Os01g0224100(OsERF#053),Os01g0231700,Os01g0278900(RPL5),Os01g0279100(OsCRD1),Os01g0284700(OsCYP20-3),Os01g0286600(PPX),Os01g0304000,Os01g0581300(OsLCYe),Os01g0583300(Os_F0727),Os01g0622300(HEME),Os01g0633000,Os01g0633100(AGPL2),Os01g0642900(SSB),Os01g0656400(OsWRKY15),Os01g0662300(r…
BP	GO:1901576	organic substance biosynthetic process	245	4267	3.91739e-15	3.66173e-13	Os01g0100700(RPS5),Os01g0109750,Os01g0120300,Os01g0141000(AP2/EREBP129),Os01g0143800,Os01g0191100,Os01g0224100(OsERF#053),Os01g0231700,Os01g0278900(RPL5),Os01g0279100(OsCRD1),Os01g0284700(OsCYP20-3),Os01g0286600(PPX),Os01g0303000,Os01g0304000,Os01g0581300(OsLCYe),Os01g0583300(Os_F0727),Os01g0622300(HEME),Os01g0633000,Os01g0633100(AGPL2),Os01g0642900(SSB),Os01g0656400(OsWRKY15),Os01g0662300(rpl12-…
CC	GO:0015934	large ribosomal subunit	30	156	9.89137e-14	1.0019e-12	Os01g0304000,Os01g0749200(WLP1),Os01g0805000,Os01g0812800,Os01g0839300,Os02g0137200,Os02g0321900,Os02g0796900,Os02g0814700,Os03g0122200,Os03g0139100,Os03g0219900,Os03g0284400,Os03g0343500(BIP108),Os03g0815400,Os04g0376000,Os04g0605900(rpl7),Os05g0101400,Os05g0243100,Os05g0388500,Os06g0339800,Os06g0647100,Os06g0683200,Os07g0180900,Os07g0224000,Os08g0116500,Os08g0326400(OsRPL7A),Os09g0413500(OsRPL3…
BP	GO:0006396	RNA processing	74	754	1.40505e-14	1.24769e-12	Os01g0104800,Os01g0144600,Os01g0184500(OsRH39),Os01g0295900,Os01g0583300(Os_F0727),Os01g0687500,Os01g0810100,Os01g0818300,Os01g0916600(OsGRP1),Os01g0920300,Os02g0103900,Os02g0122900,Os02g0227000,Os02g0321900,Os02g0481900(OsXrn4-L),Os02g0489400(S8),Os02g0534800,Os02g0556400,Os03g0151700(OsWD40-63),Os03g0152700,Os03g0215900(OsPPR676),Os03g0241200,Os03g0376600,Os03g0410900,Os03g0425000(AL1a),Os03g05…
BP	GO:0019684	photosynthesis, light reaction	22	76	2.6761e-14	2.26321e-12	Os01g0358300,Os01g0501800(PsbO),Os01g0600900(CAB2R),Os01g0773700(PSBW),Os01g0798500,Os02g0197600,Os02g0744000,Os03g0190100(OsPPT1),Os03g0333400,Os03g0592500(LHCB),Os06g0705100,Os07g0105600,Os07g0196200,Os07g0544800,Os07g0558400(CP29),Os07g0562700,Os07g0567400,Os07g0577600,Os08g0435900(cab),Os08g0553800,Os09g0306650,Os09g0346500(CAB1R)
BP	GO:0009058	biosynthetic process	249	4441	3.65386e-14	2.94967e-12	Os01g0100700(RPS5),Os01g0109750,Os01g0120300,Os01g0141000(AP2/EREBP129),Os01g0143800,Os01g0169800(FIB),Os01g0191100,Os01g0224100(OsERF#053),Os01g0231700,Os01g0278900(RPL5),Os01g0279100(OsCRD1),Os01g0284700(OsCYP20-3),Os01g0286600(PPX),Os01g0303000,Os01g0304000,Os01g0581300(OsLCYe),Os01g0583300(Os_F0727),Os01g0622300(HEME),Os01g0633000,Os01g0633100(AGPL2),Os01g0642900(SSB),Os01g0656400(OsWRKY15),O…
BP	GO:0009657	plastid organization	31	164	5.82657e-14	4.49912e-12	Os01g0102600(OsSK4),Os01g0151200,Os01g0278900(RPL5),Os01g0279100(OsCRD1),Os01g0798500,Os01g0829000,Os02g0196300,Os02g0259600(OsRPL21),Os03g0152700,Os03g0178200,Os03g0215900(OsPPR676),Os03g0271200,Os03g0332700(OsABCI3_1),Os03g0411500(VYL),Os03g0602600(HSA1),Os04g0615500(OsISC39),Os04g0691600,Os05g0186000,Os05g0393400,Os05g0417200,Os05g0506000,Os05g0519600(OsDJ-1D),Os06g0683200,Os07g0134700,Os07g04…
CC	GO:0005739	mitochondrion	85	1000	5.58518e-13	5.48046e-12	Os01g0120300,Os01g0141600(OsRUS5),Os01g0143800,Os01g0184500(OsRH39),Os01g0276200(OSVDAC7),Os01g0280400,Os01g0295900,Os01g0546500,Os01g0642900(SSB),Os01g0649100(OsmMDH),Os01g0687500,Os01g0743400,Os01g0805000,Os01g0916600(OsGRP1),Os02g0132100,Os02g0196300,Os02g0230000,Os02g0565400(WSL4),Os02g0595700(tufA),Os02g0612000,Os02g0633200,Os02g0761400,Os02g0822600,Os02g0829800,Os03g0196800,Os03g0215900(OsP…
BP	GO:0006779	porphyrin-containing compound biosynthetic process	16	39	1.86886e-13	1.32764e-11	Os01g0279100(OsCRD1),Os01g0286600(PPX),Os01g0622300(HEME),Os02g0168800(PBD),Os02g0680600(OsIspF),Os02g0744900(LYL1),Os03g0323200(OsChlH),Os03g0337600(UroD),Os03g0563300(ELL),Os03g0811100(OsChlD),Os04g0610800(CPO),Os04g0678700(OsPorA),Os05g0349700(YGL1),Os07g0168000,Os08g0532200(GSA),Os10g0496900(FGL)
BP	GO:0015994	chlorophyll metabolic process	16	39	1.86886e-13	1.32764e-11	Os01g0279100(OsCRD1),Os01g0286600(PPX),Os01g0622300(HEME),Os02g0168800(PBD),Os02g0680600(OsIspF),Os02g0744900(LYL1),Os03g0323200(OsChlH),Os03g0337600(UroD),Os03g0563300(ELL),Os03g0811100(OsChlD),Os04g0379700(RVDE1),Os04g0678700(OsPorA),Os05g0349700(YGL1),Os07g0168000,Os08g0532200(GSA),Os10g0496900(FGL)
BP	GO:0033014	tetrapyrrole biosynthetic process	16	41	4.76639e-13	3.25581e-11	Os01g0279100(OsCRD1),Os01g0286600(PPX),Os01g0622300(HEME),Os02g0168800(PBD),Os02g0680600(OsIspF),Os02g0744900(LYL1),Os03g0323200(OsChlH),Os03g0337600(UroD),Os03g0563300(ELL),Os03g0811100(OsChlD),Os04g0610800(CPO),Os04g0678700(OsPorA),Os05g0349700(YGL1),Os07g0168000,Os08g0532200(GSA),Os10g0496900(FGL)
CC	GO:0009523	photosystem II	19	69	4.38788e-12	4.17513e-11	Os01g0501800(PsbO),Os01g0600900(CAB2R),Os01g0773700(PSBW),Os01g0805300(PsbP),Os01g0938100(PSB28),Os02g0197600,Os03g0343900(PsbX),Os03g0592500(LHCB),Os07g0105600,Os07g0141400(PsbP),Os07g0544800,Os07g0558400(CP29),Os07g0562700,Os07g0577600,Os08g0200300(OsPsbR3),Os08g0347500,Os08g0435900(cab),Os08g0504500,Os09g0346500(CAB1R)
BP	GO:0046148	pigment biosynthetic process	20	75	2.21561e-12	1.45738e-10	Os01g0279100(OsCRD1),Os01g0286600(PPX),Os01g0581300(OsLCYe),Os01g0622300(HEME),Os02g0168800(PBD),Os02g0613900,Os02g0680600(OsIspF),Os02g0744900(LYL1),Os03g0323200(OsChlH),Os03g0337600(UroD),Os03g0563300(ELL),Os03g0811100(OsChlD),Os04g0610800(CPO),Os04g0678700(OsPorA),Os05g0349700(YGL1),Os05g0430800,Os07g0168000,Os08g0532200(GSA),Os10g0496900(FGL),Os10g0546600(CYP97C2)
CC	GO:0022625	cytosolic large ribosomal subunit	24	122	1.80227e-11	1.66445e-10	Os01g0304000,Os01g0749200(WLP1),Os01g0812800,Os02g0137200,Os02g0321900,Os02g0796900,Os02g0814700,Os03g0122200,Os03g0139100,Os03g0343500(BIP108),Os03g0815400,Os04g0376000,Os04g0605900(rpl7),Os05g0101400,Os05g0388500,Os06g0647100,Os06g0683200,Os07g0180900,Os07g0224000,Os08g0116500,Os08g0326400(OsRPL7A),Os09g0413500(OsRPL34),Os09g0507800(surf-3),Os12g0133050
CC	GO:0009295	nucleoid	13	32	4.25086e-11	3.81363e-10	Os01g0642900(SSB),Os01g0769900,Os01g0829000,Os01g0901900,Os02g0754300,Os03g0425000(AL1a),Os03g0602600(HSA1),Os03g0633900,Os03g0812000,Os03g0825500,Os05g0291700,Os05g0393400,Os11g0425300
BP	GO:0006778	porphyrin-containing compound metabolic process	17	55	7.2697e-12	4.61106e-10	Os01g0279100(OsCRD1),Os01g0286600(PPX),Os01g0622300(HEME),Os02g0168800(PBD),Os02g0680600(OsIspF),Os02g0744900(LYL1),Os03g0323200(OsChlH),Os03g0337600(UroD),Os03g0563300(ELL),Os03g0811100(OsChlD),Os04g0379700(RVDE1),Os04g0610800(CPO),Os04g0678700(OsPorA),Os05g0349700(YGL1),Os07g0168000,Os08g0532200(GSA),Os10g0496900(FGL)
BP	GO:0033013	tetrapyrrole metabolic process	17	56	1.00828e-11	6.17484e-10	Os01g0279100(OsCRD1),Os01g0286600(PPX),Os01g0622300(HEME),Os02g0168800(PBD),Os02g0680600(OsIspF),Os02g0744900(LYL1),Os03g0323200(OsChlH),Os03g0337600(UroD),Os03g0563300(ELL),Os03g0811100(OsChlD),Os04g0379700(RVDE1),Os04g0610800(CPO),Os04g0678700(OsPorA),Os05g0349700(YGL1),Os07g0168000,Os08g0532200(GSA),Os10g0496900(FGL)
BP	GO:0042440	pigment metabolic process	20	88	5.39373e-11	3.19309e-09	Os01g0279100(OsCRD1),Os01g0286600(PPX),Os01g0581300(OsLCYe),Os01g0622300(HEME),Os02g0168800(PBD),Os02g0613900,Os02g0680600(OsIspF),Os02g0744900(LYL1),Os03g0323200(OsChlH),Os03g0337600(UroD),Os03g0563300(ELL),Os03g0811100(OsChlD),Os04g0610800(CPO),Os04g0678700(OsPorA),Os05g0349700(YGL1),Os05g0430800,Os07g0168000,Os08g0532200(GSA),Os10g0496900(FGL),Os10g0546600(CYP97C2)
BP	GO:0009658	chloroplast organization	24	133	1.15003e-10	6.58857e-09	Os01g0102600(OsSK4),Os01g0279100(OsCRD1),Os01g0798500,Os01g0829000,Os02g0196300,Os02g0259600(OsRPL21),Os03g0178200,Os03g0215900(OsPPR676),Os03g0271200,Os03g0411500(VYL),Os03g0602600(HSA1),Os04g0615500(OsISC39),Os05g0393400,Os05g0417200,Os05g0506000,Os05g0519600(OsDJ-1D),Os07g0134700,Os07g0409400,Os07g0520800,Os07g0570700,Os08g0515800,Os09g0555600(ARC3),Os11g0595200,Os12g0178700(ARC5)
BP	GO:0044237	cellular metabolic process	439	9907	3.40245e-10	1.88836e-08	Os01g0100700(RPS5),Os01g0102600(OsSK4),Os01g0104800,Os01g0109750,Os01g0120300,Os01g0141000(AP2/EREBP129),Os01g0143800,Os01g0144600,Os01g0169800(FIB),Os01g0184500(OsRH39),Os01g0191100,Os01g0224100(OsERF#053),Os01g0231700,Os01g0237100,Os01g0278900(RPL5),Os01g0279100(OsCRD1),Os01g0284700(OsCYP20-3),Os01g0286600(PPX),Os01g0295900,Os01g0303000,Os01g0304000,Os01g0358300,Os01g0501800(PsbO),Os01g0507900(…
BP	GO:0042273	ribosomal large subunit biogenesis	21	109	4.78344e-10	2.57436e-08	Os01g0184500(OsRH39),Os02g0321900,Os03g0122200,Os03g0125000,Os03g0152700,Os03g0241200,Os03g0343700,Os03g0802700(OsRH27),Os04g0376000,Os04g0605900(rpl7),Os05g0388500,Os06g0274200(Nhp2),Os07g0224000,Os07g0475800,Os07g0670600,Os08g0326400(OsRPL7A),Os09g0477900,Os09g0507800(surf-3),Os09g0551300,Os12g0105200,Os12g0133050
MF	GO:0019843	rRNA binding	18	85	6.29321e-10	1.12648e-07	Os01g0100700(RPS5),Os01g0184500(OsRH39),Os01g0678600,Os02g0534800,Os02g0689700,Os02g0814700,Os03g0122200,Os03g0125000,Os03g0139100,Os03g0343700,Os03g0356300,Os03g0694800,Os03g0828100,Os03g0843400,Os04g0413600,Os04g0691600,Os05g0393400,Os12g0133050
BP	GO:0044085	cellular component biogenesis	81	1101	2.19106e-09	1.14451e-07	Os01g0100700(RPS5),Os01g0104800,Os01g0144600,Os01g0184500(OsRH39),Os01g0358300,Os01g0501800(PsbO),Os01g0583300(Os_F0727),Os01g0798500,Os01g0882500,Os02g0103900,Os02g0122900,Os02g0227000,Os02g0321900,Os02g0489400(S8),Os02g0534800,Os02g0576700(OsNAPL6),Os02g0791800(OsATG18a),Os03g0122200,Os03g0123500(HB365),Os03g0125000,Os03g0151700(OsWD40-63),Os03g0152700,Os03g0178200,Os03g0241200,Os03g0271200,Os0…
CC	GO:0042646	plastid nucleoid	9	20	1.51591e-08	1.32221e-07	Os01g0769900,Os01g0829000,Os01g0901900,Os03g0425000(AL1a),Os03g0602600(HSA1),Os03g0825500,Os05g0291700,Os05g0393400,Os11g0425300
BP	GO:0034645	cellular macromolecule biosynthetic process	171	3080	8.0203e-09	4.06973e-07	Os01g0100700(RPS5),Os01g0109750,Os01g0120300,Os01g0141000(AP2/EREBP129),Os01g0143800,Os01g0191100,Os01g0224100(OsERF#053),Os01g0231700,Os01g0278900(RPL5),Os01g0304000,Os01g0583300(Os_F0727),Os01g0633000,Os01g0633100(AGPL2),Os01g0642900(SSB),Os01g0656400(OsWRKY15),Os01g0662300(rpl12-2),Os01g0678600,Os01g0679700,Os01g0686800(RACK1),Os01g0687500,Os01g0705300,Os01g0743400,Os01g0749200(WLP1),Os01g0769…
BP	GO:0006091	generation of precursor metabolites and energy	44	466	1.38524e-08	6.83385e-07	Os01g0358300,Os01g0501800(PsbO),Os01g0600900(CAB2R),Os01g0633100(AGPL2),Os01g0649100(OsmMDH),Os01g0722700(OsHXK9),Os01g0773700(PSBW),Os01g0798500,Os01g0829400(OsGRL2),Os02g0197600,Os02g0744000,Os02g0814400,Os03g0190100(OsPPT1),Os03g0333400,Os03g0586500,Os03g0592500(LHCB),Os03g0659200(OsFdC1),Os03g0685000(OsFdC2),Os03g0735000(OsAGPL1),Os03g0758500(OsENODL12),Os05g0496200(OsPGK3),Os06g0101600(OsPC)…
BP	GO:0009059	macromolecule biosynthetic process	172	3133	1.63597e-08	7.85263e-07	Os01g0100700(RPS5),Os01g0109750,Os01g0120300,Os01g0141000(AP2/EREBP129),Os01g0143800,Os01g0191100,Os01g0224100(OsERF#053),Os01g0231700,Os01g0278900(RPL5),Os01g0304000,Os01g0583300(Os_F0727),Os01g0633000,Os01g0633100(AGPL2),Os01g0642900(SSB),Os01g0656400(OsWRKY15),Os01g0662300(rpl12-2),Os01g0678600,Os01g0679700,Os01g0686800(RACK1),Os01g0687500,Os01g0705300,Os01g0743400,Os01g0749200(WLP1),Os01g0769…
BP	GO:0009768	photosynthesis, light harvesting in photosystem I	8	15	1.78336e-08	8.33486e-07	Os01g0600900(CAB2R),Os02g0197600,Os03g0592500(LHCB),Os07g0558400(CP29),Os07g0562700,Os07g0577600,Os08g0435900(cab),Os09g0346500(CAB1R)
CC	GO:0005730	nucleolus	28	241	9.91536e-08	8.41466e-07	Os01g0104800,Os01g0164500(BIP115),Os01g0375000(Os_F0781),Os01g0583300(Os_F0727),Os02g0103900,Os03g0123200,Os03g0151700(OsWD40-63),Os03g0241200,Os03g0350100(BIP101),Os03g0728800(OsRH16),Os03g0802700(OsRH27),Os04g0585300,Os05g0350500,Os05g0597100(HDT1),Os06g0274200(Nhp2),Os07g0224900(OsWD40-138),Os07g0475800,Os07g0602600,Os07g0636000,Os07g0670600,Os09g0477900,Os09g0520700(OsRH7),Os09g0551300,Os11g0…
CC	GO:0031977	thylakoid lumen	8	18	1.11434e-07	9.20794e-07	Os01g0284700(OsCYP20-3),Os01g0805300(PsbP),Os03g0333400,Os04g0379700(RVDE1),Os05g0103200(OsCYP20-2),Os06g0196300(OsPrx),Os08g0382400(OsCYP38),Os11g0595200
BP	GO:0009765	photosynthesis, light harvesting	9	21	2.52297e-08	1.14892e-06	Os01g0600900(CAB2R),Os02g0197600,Os03g0592500(LHCB),Os06g0705100,Os07g0558400(CP29),Os07g0562700,Os07g0577600,Os08g0435900(cab),Os09g0346500(CAB1R)
BP	GO:0000470	maturation of LSU-rRNA	12	43	3.34223e-08	1.48395e-06	Os02g0321900,Os03g0152700,Os03g0241200,Os03g0802700(OsRH27),Os04g0376000,Os04g0605900(rpl7),Os05g0388500,Os06g0274200(Nhp2),Os08g0326400(OsRPL7A),Os09g0477900,Os09g0507800(surf-3),Os09g0551300
CC	GO:0032991	protein-containing complex	151	2747	2.16816e-07	1.74565e-06	Os01g0100700(RPS5),Os01g0104800,Os01g0144600,Os01g0276200(OSVDAC7),Os01g0295900,Os01g0304000,Os01g0501800(PsbO),Os01g0507900(OsClpP3),Os01g0600900(CAB2R),Os01g0633100(AGPL2),Os01g0678600,Os01g0686800(RACK1),Os01g0705300,Os01g0749200(WLP1),Os01g0773700(PSBW),Os01g0786800,Os01g0805000,Os01g0805300(PsbP),Os01g0812800,Os01g0823300(OsRPS26),Os01g0839300,Os01g0916600(OsGRP1),Os01g0938100(PSB28),Os02g01…
MF	GO:0003676	nucleic acid binding	173	3338	1.26621e-08	1.81321e-06	Os01g0100700(RPS5),Os01g0111400,Os01g0141000(AP2/EREBP129),Os01g0143800,Os01g0164500(BIP115),Os01g0184500(OsRH39),Os01g0224100(OsERF#053),Os01g0280400,Os01g0583300(Os_F0727),Os01g0618400(OsRH25),Os01g0642900(SSB),Os01g0656400(OsWRKY15),Os01g0678600,Os01g0721900,Os01g0749200(WLP1),Os01g0810100,Os01g0812800,Os01g0818300,Os01g0823300(OsRPS26),Os01g0868000(ERF99),Os01g0874800,Os01g0901900,Os01g091660…
CC	GO:0015935	small ribosomal subunit	18	117	3.17756e-07	2.49439e-06	Os01g0100700(RPS5),Os01g0678600,Os01g0686800(RACK1),Os01g0823300(OsRPS26),Os02g0287000(RPS3A),Os02g0489400(S8),Os02g0534800,Os02g0804100(OsRPS30),Os03g0196800,Os03g0249400,Os03g0452300,Os03g0769100(WGL2),Os03g0843400,Os04g0413600,Os04g0691600,Os05g0346300,Os07g0229900,Os07g0616600(40SRPS)
BP	GO:0032544	plastid translation	6	8	6.77819e-08	2.93611e-06	Os01g0278900(RPL5),Os03g0152700,Os04g0691600,Os05g0186000,Os06g0683200,Os07g0570700
CC	GO:0009654	photosystem II oxygen evolving complex	9	29	6.68857e-07	5.12247e-06	Os01g0501800(PsbO),Os01g0805300(PsbP),Os01g0938100(PSB28),Os07g0105600,Os07g0141400(PsbP),Os07g0544800,Os08g0200300(OsPsbR3),Os08g0347500,Os08g0504500
BP	GO:0051188	cofactor biosynthetic process	26	217	1.47104e-07	6.22041e-06	Os01g0279100(OsCRD1),Os01g0286600(PPX),Os01g0581300(OsLCYe),Os01g0622300(HEME),Os02g0134400(OsLASPO),Os02g0168800(PBD),Os02g0680600(OsIspF),Os02g0744900(LYL1),Os03g0115500,Os03g0190100(OsPPT1),Os03g0323200(OsChlH),Os03g0337600(UroD),Os03g0405100,Os03g0563300(ELL),Os03g0811100(OsChlD),Os04g0422000(OsFBN5),Os04g0610800(CPO),Os04g0678700(OsPorA),Os05g0349700(YGL1),Os06g0561000(OsMIOX),Os07g0168000,O…
MF	GO:0016168	chlorophyll binding	8	18	6.74844e-08	8.05314e-06	Os01g0600900(CAB2R),Os02g0197600,Os03g0592500(LHCB),Os07g0558400(CP29),Os07g0562700,Os07g0577600,Os08g0435900(cab),Os09g0346500(CAB1R)
MF	GO:0003729	mRNA binding	29	270	8.29034e-08	8.47983e-06	Os01g0100700(RPS5),Os01g0143800,Os01g0749200(WLP1),Os01g0818300,Os01g0823300(OsRPS26),Os01g0916600(OsGRP1),Os02g0534800,Os03g0215900(OsPPR676),Os03g0315800,Os03g0376600,Os03g0569900,Os04g0201200,Os04g0376000,Os04g0413600,Os04g0544400,Os04g0591000,Os05g0243100,Os05g0275000,Os06g0326500,Os06g0664400,Os07g0158300,Os07g0170300,Os08g0117100,Os08g0483200,Os08g0557100,Os09g0279500,Os10g0414700(PEP),Os12…
BP	GO:0009987	cellular process	538	13326	3.22293e-07	1.33115e-05	Os01g0100700(RPS5),Os01g0102600(OsSK4),Os01g0104800,Os01g0109750,Os01g0120300,Os01g0141000(AP2/EREBP129),Os01g0143800,Os01g0144600,Os01g0151200,Os01g0169800(FIB),Os01g0182600(GI),Os01g0184500(OsRH39),Os01g0191100,Os01g0221700,Os01g0224100(OsERF#053),Os01g0231700,Os01g0237100,Os01g0276200(OSVDAC7),Os01g0278900(RPL5),Os01g0279100(OsCRD1),Os01g0284700(OsCYP20-3),Os01g0286600(PPX),Os01g0295900,Os01g0…
CC	GO:0005829	cytosol	81	1286	1.90077e-06	1.42105e-05	Os01g0100700(RPS5),Os01g0120300,Os01g0219000,Os01g0284700(OsCYP20-3),Os01g0304000,Os01g0622300(HEME),Os01g0633100(AGPL2),Os01g0686800(RACK1),Os01g0743400,Os01g0749200(WLP1),Os01g0812800,Os01g0823300(OsRPS26),Os02g0120900,Os02g0137200,Os02g0139200(OsPRMT5),Os02g0285800,Os02g0287000(RPS3A),Os02g0321900,Os02g0489400(S8),Os02g0534800,Os02g0613900,Os02g0791800(OsATG18a),Os02g0796900,Os02g0804100(OsRPS…
BP	GO:0006782	protoporphyrinogen IX biosynthetic process	6	10	4.76826e-07	1.88187e-05	Os01g0286600(PPX),Os01g0622300(HEME),Os02g0168800(PBD),Os03g0337600(UroD),Os04g0610800(CPO),Os08g0532200(GSA)
BP	GO:0046501	protoporphyrinogen IX metabolic process	6	10	4.76826e-07	1.88187e-05	Os01g0286600(PPX),Os01g0622300(HEME),Os02g0168800(PBD),Os03g0337600(UroD),Os04g0610800(CPO),Os08g0532200(GSA)
CC	GO:0005759	mitochondrial matrix	17	122	2.77182e-06	2.02407e-05	Os01g0143800,Os01g0642900(SSB),Os01g0805000,Os02g0612000,Os03g0452300,Os03g0633900,Os05g0243100,Os06g0196900,Os06g0326500,Os07g0641700,Os08g0245400,Os08g0338700,Os09g0438700,Os10g0566700,Os11g0139900,Os12g0175500(OsGRX27),Os12g0541500
CC	GO:0010287	plastoglobule	9	34	2.96448e-06	2.11556e-05	Os01g0600900(CAB2R),Os02g0197600,Os03g0592500(LHCB),Os07g0558400(CP29),Os07g0562700,Os07g0577600,Os08g0435900(cab),Os09g0346500(CAB1R),Os11g0595200
CC	GO:0022627	cytosolic small ribosomal subunit	14	87	3.75747e-06	2.62188e-05	Os01g0100700(RPS5),Os01g0686800(RACK1),Os01g0823300(OsRPS26),Os02g0287000(RPS3A),Os02g0489400(S8),Os02g0534800,Os02g0804100(OsRPS30),Os03g0249400,Os03g0843400,Os04g0413600,Os04g0691600,Os05g0346300,Os07g0229900,Os07g0616600(40SRPS)
BP	GO:0018298	protein-chromophore linkage	8	22	7.03185e-07	2.7149e-05	Os01g0600900(CAB2R),Os02g0197600,Os03g0592500(LHCB),Os07g0558400(CP29),Os07g0562700,Os07g0577600,Os08g0435900(cab),Os09g0346500(CAB1R)
BP	GO:1901259	chloroplast rRNA processing	7	16	8.1065e-07	3.06322e-05	Os01g0184500(OsRH39),Os03g0376600,Os03g0425000(AL1a),Os06g0498900,Os07g0158300,Os08g0557100,Os09g0279500
MF	GO:0140098	catalytic activity, acting on RNA	36	416	5.59438e-07	5.00697e-05	Os01g0120300,Os01g0164500(BIP115),Os01g0184500(OsRH39),Os01g0618400(OsRH25),Os01g0687500,Os01g0743400,Os01g0810100,Os01g0920300,Os02g0122900,Os02g0481900(OsXrn4-L),Os02g0556400,Os02g0636300(OsRH47A),Os03g0219700(OsRH47B),Os03g0583900(OsDCL2a),Os03g0685100,Os03g0728800(OsRH16),Os03g0802700(OsRH27),Os04g0643200,Os05g0271300,Os06g0103600,Os06g0245800,Os06g0652000(OsRpo),Os07g0163500(WP1),Os07g016400…
CC	GO:0009538	photosystem I reaction center	4	5	9.2548e-06	6.3174e-05	Os03g0778100(OsPS1-F),Os07g0435300(PsaE),Os08g0560900(PsaD),Os12g0420400(PsaL)
BP	GO:0042274	ribosomal small subunit biogenesis	13	75	3.47065e-06	0.000128414	Os01g0100700(RPS5),Os01g0104800,Os02g0103900,Os02g0489400(S8),Os02g0534800,Os03g0151700(OsWD40-63),Os03g0152700,Os03g0241200,Os03g0769100(WGL2),Os04g0413600,Os04g0438300,Os05g0346300,Os07g0616600(40SRPS)
BP	GO:0046483	heterocycle metabolic process	199	4056	4.24186e-06	0.000153746	Os01g0104800,Os01g0109750,Os01g0120300,Os01g0141000(AP2/EREBP129),Os01g0144600,Os01g0184500(OsRH39),Os01g0224100(OsERF#053),Os01g0279100(OsCRD1),Os01g0286600(PPX),Os01g0295900,Os01g0583300(Os_F0727),Os01g0622300(HEME),Os01g0656400(OsWRKY15),Os01g0687500,Os01g0705300,Os01g0722700(OsHXK9),Os01g0743400,Os01g0746400(D10),Os01g0769900,Os01g0810100,Os01g0818300,Os01g0829000,Os01g0868000(ERF99),Os01g087…
CC	GO:0042644	chloroplast nucleoid	5	11	2.70507e-05	0.000180722	Os01g0829000,Os03g0602600(HSA1),Os05g0291700,Os05g0393400,Os11g0425300
BP	GO:1901564	organonitrogen compound metabolic process	250	5374	7.7295e-06	0.000274552	Os01g0100700(RPS5),Os01g0120300,Os01g0142100,Os01g0143800,Os01g0191100,Os01g0231700,Os01g0278900(RPL5),Os01g0279100(OsCRD1),Os01g0284700(OsCYP20-3),Os01g0286600(PPX),Os01g0295900,Os01g0304000,Os01g0382700,Os01g0507900(OsClpP3),Os01g0600900(CAB2R),Os01g0622300(HEME),Os01g0629900(OsMPK20-1),Os01g0633000,Os01g0662300(rpl12-2),Os01g0678600,Os01g0679700,Os01g0686800(RACK1),Os01g0687500,Os01g0722700(Os…
CC	GO:0061927	TOC-TIC supercomplex I	3	3	5.14458e-05	0.000336541	Os10g0492000,Os10g0492101,Os10g0492300
CC	GO:0000229	cytoplasmic chromosome	4	7	6.10101e-05	0.000383143	Os01g0769900,Os01g0901900,Os03g0825500,Os05g0291700
CC	GO:0009508	plastid chromosome	4	7	6.10101e-05	0.000383143	Os01g0769900,Os01g0901900,Os03g0825500,Os05g0291700
BP	GO:0140053	mitochondrial gene expression	10	50	1.25646e-05	0.000437543	Os01g0120300,Os01g0143800,Os02g0595700(tufA),Os04g0643200,Os06g0326500,Os06g0652000(OsRpo),Os06g0659200,Os07g0168000,Os11g0544800(GATB),Os12g0541500
BP	GO:0030490	maturation of SSU-rRNA	10	51	1.51147e-05	0.000515273	Os01g0104800,Os02g0103900,Os02g0489400(S8),Os02g0534800,Os03g0151700(OsWD40-63),Os03g0152700,Os03g0241200,Os03g0769100(WGL2),Os04g0413600,Os07g0616600(40SRPS)
BP	GO:0044281	small molecule metabolic process	83	1407	1.53769e-05	0.000515273	Os01g0120300,Os01g0284700(OsCYP20-3),Os01g0581300(OsLCYe),Os01g0649100(OsmMDH),Os01g0722700(OsHXK9),Os01g0743400,Os01g0787600(OsPOP4),Os01g0951200(UMPS1),Os02g0120900,Os02g0134400(OsLASPO),Os02g0556400,Os02g0567100,Os02g0613900,Os02g0629400,Os02g0744900(LYL1),Os02g0750100,Os02g0797500(AST),Os02g0809800(Pho1),Os03g0115500,Os03g0129300(GADPH),Os03g0190100(OsPPT1),Os03g0297400,Os03g0405100,Os03g0617…
CC	GO:0030684	preribosome	12	89	0.000110733	0.00068177	Os01g0104800,Os02g0103900,Os03g0151700(OsWD40-63),Os03g0241200,Os03g0343700,Os03g0350100(BIP101),Os04g0585300,Os05g0346300,Os07g0475800,Os07g0670600,Os12g0105200,Os12g0133900
BP	GO:0008152	metabolic process	486	11960	2.78582e-05	0.000903799	Os01g0100700(RPS5),Os01g0102600(OsSK4),Os01g0104800,Os01g0109750,Os01g0120300,Os01g0141000(AP2/EREBP129),Os01g0142100,Os01g0143800,Os01g0144600,Os01g0169800(FIB),Os01g0184500(OsRH39),Os01g0191100,Os01g0224100(OsERF#053),Os01g0231700,Os01g0237100,Os01g0278900(RPL5),Os01g0279100(OsCRD1),Os01g0284700(OsCYP20-3),Os01g0286600(PPX),Os01g0295900,Os01g0303000,Os01g0304000,Os01g0337900,Os01g0358300,Os01g0…
BP	GO:0071840	cellular component organization or biogenesis	127	2430	2.79893e-05	0.000903799	Os01g0100700(RPS5),Os01g0102600(OsSK4),Os01g0104800,Os01g0144600,Os01g0151200,Os01g0184500(OsRH39),Os01g0276200(OSVDAC7),Os01g0278900(RPL5),Os01g0279100(OsCRD1),Os01g0358300,Os01g0501800(PsbO),Os01g0583300(Os_F0727),Os01g0798500,Os01g0829000,Os01g0882500,Os02g0103900,Os02g0122900,Os02g0139200(OsPRMT5),Os02g0196300,Os02g0227000,Os02g0259600(OsRPL21),Os02g0321900,Os02g0489400(S8),Os02g0534800,Os02g…
BP	GO:1901360	organic cyclic compound metabolic process	202	4257	3.30385e-05	0.00104779	Os01g0104800,Os01g0109750,Os01g0120300,Os01g0141000(AP2/EREBP129),Os01g0144600,Os01g0184500(OsRH39),Os01g0224100(OsERF#053),Os01g0279100(OsCRD1),Os01g0286600(PPX),Os01g0295900,Os01g0583300(Os_F0727),Os01g0622300(HEME),Os01g0656400(OsWRKY15),Os01g0687500,Os01g0705300,Os01g0722700(OsHXK9),Os01g0743400,Os01g0746400(D10),Os01g0769900,Os01g0787600(OsPOP4),Os01g0810100,Os01g0818300,Os01g0829000,Os01g08…
CC	GO:0005732	small nucleolar ribonucleoprotein complex	7	33	0.000176464	0.0010478	Os03g0241200,Os03g0350100(BIP101),Os06g0274200(Nhp2),Os07g0636000,Os11g0579800,Os11g0657300,Os12g0133900
CC	GO:0098796	membrane protein complex	39	567	0.000176858	0.0010478	Os01g0276200(OSVDAC7),Os01g0501800(PsbO),Os01g0600900(CAB2R),Os01g0773700(PSBW),Os01g0805300(PsbP),Os01g0938100(PSB28),Os02g0197600,Os02g0744000,Os03g0271200,Os03g0343900(PsbX),Os03g0592500(LHCB),Os03g0678400(OsRDCP4),Os03g0778100(OsPS1-F),Os04g0117100(OsmtATPS1),Os05g0470800,Os07g0105600,Os07g0141400(PsbP),Os07g0148900(PsaK),Os07g0435300(PsaE),Os07g0513000,Os07g0544800,Os07g0558400(CP29),Os07g05…
BP	GO:0042255	ribosome assembly	12	80	3.73933e-05	0.0011651	Os01g0100700(RPS5),Os01g0184500(OsRH39),Os02g0534800,Os03g0122200,Os03g0125000,Os03g0343700,Os04g0413600,Os07g0224000,Os07g0616600(40SRPS),Os07g0670600,Os12g0105200,Os12g0133050
BP	GO:0006725	cellular aromatic compound metabolic process	198	4175	4.32693e-05	0.00132494	Os01g0104800,Os01g0109750,Os01g0120300,Os01g0141000(AP2/EREBP129),Os01g0144600,Os01g0184500(OsRH39),Os01g0224100(OsERF#053),Os01g0279100(OsCRD1),Os01g0286600(PPX),Os01g0295900,Os01g0583300(Os_F0727),Os01g0622300(HEME),Os01g0656400(OsWRKY15),Os01g0687500,Os01g0705300,Os01g0722700(OsHXK9),Os01g0743400,Os01g0769900,Os01g0787600(OsPOP4),Os01g0810100,Os01g0818300,Os01g0829000,Os01g0868000(ERF99),Os01g…
BP	GO:1901657	glycosyl compound metabolic process	12	82	4.80607e-05	0.00144671	Os01g0951200(UMPS1),Os02g0556400,Os02g0613900,Os03g0761200,Os05g0430800,Os05g0455700,Os05g0506000,Os07g0245100,Os08g0111200,Os08g0326600,Os11g0455500,Os12g0548300(OsNDPK2)
MF	GO:0008878	glucose-1-phosphate adenylyltransferase activity	4	6	2.08214e-05	0.00165646	Os01g0633100(AGPL2),Os03g0735000(OsAGPL1),Os08g0345800(OsAGPS2a),Os09g0298200(OsAGPS1)
BP	GO:0006807	nitrogen compound metabolic process	361	8463	6.01534e-05	0.00176399	Os01g0100700(RPS5),Os01g0104800,Os01g0109750,Os01g0120300,Os01g0141000(AP2/EREBP129),Os01g0142100,Os01g0143800,Os01g0144600,Os01g0184500(OsRH39),Os01g0191100,Os01g0224100(OsERF#053),Os01g0231700,Os01g0278900(RPL5),Os01g0279100(OsCRD1),Os01g0284700(OsCYP20-3),Os01g0286600(PPX),Os01g0295900,Os01g0304000,Os01g0382700,Os01g0507900(OsClpP3),Os01g0583300(Os_F0727),Os01g0600900(CAB2R),Os01g0622300(HEME)…
BP	GO:0010207	photosystem II assembly	4	7	6.05876e-05	0.00176399	Os01g0358300,Os01g0501800(PsbO),Os03g0333400,Os08g0553800
CC	GO:0032040	small-subunit processome	8	47	0.000308236	0.00179233	Os01g0104800,Os02g0103900,Os03g0151700(OsWD40-63),Os03g0241200,Os03g0350100(BIP101),Os04g0585300,Os05g0346300,Os12g0133900
BP	GO:0035435	phosphate ion transmembrane transport	4	13	6.39734e-05	0.00183253	Os02g0593500(OsPT14),Os02g0809800(Pho1),Os06g0493600(Pho1),Os09g0454600(OsPT19)
CC	GO:0009368	endopeptidase Clp complex	4	10	0.000334642	0.0019105	Os01g0507900(OsClpP3),Os02g0634500(OsCLP3),Os03g0308100(OsClpP5),Os03g0411500(VYL)
CC	GO:0031969	chloroplast membrane	13	116	0.000382251	0.00214334	Os01g0142100,Os01g0279100(OsCRD1),Os02g0208100(OsNTT2),Os02g0726600,Os03g0255200,Os03g0271200,Os04g0524400,Os05g0349700(YGL1),Os08g0344600,Os09g0423600,Os09g0555600(ARC3),Os10g0100300(TIC62),Os12g0178700(ARC5)
BP	GO:0000413	protein peptidyl-prolyl isomerization	10	61	7.6373e-05	0.00215299	Os01g0284700(OsCYP20-3),Os02g0751600(OsFKBP16-2),Os03g0708500(OsFKBP17-2),Os05g0103200(OsCYP20-2),Os06g0308000(OsTIG),Os07g0490400(OsFKBP20-2),Os07g0687500(OsStr16),Os08g0382400(OsCYP38),Os08g0541400(OsFKBP16-3),Os09g0103800(OsFKBP59)
BP	GO:0072521	purine-containing compound metabolic process	22	237	7.78343e-05	0.0021599	Os01g0722700(OsHXK9),Os02g0556400,Os02g0613900,Os02g0629400,Os02g0750100,Os03g0699300,Os03g0761200,Os04g0117100(OsmtATPS1),Os05g0430800,Os05g0496200(OsPGK3),Os06g0326400(OsPFPA2),Os06g0714700,Os07g0181000(OsPKpa1),Os07g0245100,Os07g0513000,Os08g0118900,Os08g0326600,Os09g0375000(OsEno1),Os10g0442100,Os11g0455500,Os12g0233300,Os12g0548300(OsNDPK2)
CC	GO:0042170	plastid membrane	13	117	0.000415716	0.00226814	Os01g0142100,Os01g0279100(OsCRD1),Os02g0208100(OsNTT2),Os02g0726600,Os03g0255200,Os03g0271200,Os04g0524400,Os05g0349700(YGL1),Os08g0344600,Os09g0423600,Os09g0555600(ARC3),Os10g0100300(TIC62),Os12g0178700(ARC5)
CC	GO:0031974	membrane-enclosed lumen	54	906	0.000433402	0.00226814	Os01g0104800,Os01g0143800,Os01g0144600,Os01g0164500(BIP115),Os01g0375000(Os_F0781),Os01g0583300(Os_F0727),Os01g0642900(SSB),Os01g0805000,Os02g0103900,Os02g0612000,Os03g0123200,Os03g0151700(OsWD40-63),Os03g0241200,Os03g0350100(BIP101),Os03g0452300,Os03g0633900,Os03g0728800(OsRH16),Os03g0756500,Os03g0802700(OsRH27),Os03g0812000,Os04g0585300,Os05g0243100,Os05g0350500,Os05g0498300(OsMSH5),Os05g059710…
CC	GO:0043233	organelle lumen	54	906	0.000433402	0.00226814	Os01g0104800,Os01g0143800,Os01g0144600,Os01g0164500(BIP115),Os01g0375000(Os_F0781),Os01g0583300(Os_F0727),Os01g0642900(SSB),Os01g0805000,Os02g0103900,Os02g0612000,Os03g0123200,Os03g0151700(OsWD40-63),Os03g0241200,Os03g0350100(BIP101),Os03g0452300,Os03g0633900,Os03g0728800(OsRH16),Os03g0756500,Os03g0802700(OsRH27),Os03g0812000,Os04g0585300,Os05g0243100,Os05g0350500,Os05g0498300(OsMSH5),Os05g059710…
CC	GO:0070013	intracellular organelle lumen	54	906	0.000433402	0.00226814	Os01g0104800,Os01g0143800,Os01g0144600,Os01g0164500(BIP115),Os01g0375000(Os_F0781),Os01g0583300(Os_F0727),Os01g0642900(SSB),Os01g0805000,Os02g0103900,Os02g0612000,Os03g0123200,Os03g0151700(OsWD40-63),Os03g0241200,Os03g0350100(BIP101),Os03g0452300,Os03g0633900,Os03g0728800(OsRH16),Os03g0756500,Os03g0802700(OsRH27),Os03g0812000,Os04g0585300,Os05g0243100,Os05g0350500,Os05g0498300(OsMSH5),Os05g059710…
MF	GO:0070180	large ribosomal subunit rRNA binding	5	12	3.28724e-05	0.00235366	Os01g0184500(OsRH39),Os02g0814700,Os03g0122200,Os03g0139100,Os12g0133050
BP	GO:0009116	nucleoside metabolic process	10	62	8.80731e-05	0.00240643	Os01g0951200(UMPS1),Os02g0556400,Os02g0613900,Os03g0761200,Os05g0430800,Os05g0455700,Os07g0245100,Os08g0326600,Os11g0455500,Os12g0548300(OsNDPK2)
BP	GO:0051186	cofactor metabolic process	36	497	0.000108924	0.00289108	Os01g0279100(OsCRD1),Os01g0286600(PPX),Os01g0581300(OsLCYe),Os01g0622300(HEME),Os02g0120900,Os02g0134400(OsLASPO),Os02g0168800(PBD),Os02g0537700(OsPRX2),Os02g0553200(APX8),Os02g0680600(OsIspF),Os02g0744900(LYL1),Os03g0115500,Os03g0135300(OsGSTF3),Os03g0190100(OsPPT1),Os03g0323200(OsChlH),Os03g0337600(UroD),Os03g0405100,Os03g0563300(ELL),Os03g0761200,Os03g0811100(OsChlD),Os04g0379700(RVDE1),Os04g0…
BP	GO:0006399	tRNA metabolic process	19	193	0.000109067	0.00289108	Os01g0120300,Os01g0295900,Os01g0687500,Os01g0743400,Os02g0556400,Os03g0775300,Os04g0303900,Os04g0643200,Os06g0103600,Os06g0245800,Os06g0661600,Os07g0163500(WP1),Os07g0168000,Os07g0588800,Os09g0378300,Os09g0482680,Os10g0442100,Os11g0544800(GATB),Os11g0592800
MF	GO:0003755	peptidyl-prolyl cis-trans isomerase activity	10	61	4.50481e-05	0.00293222	Os01g0284700(OsCYP20-3),Os02g0751600(OsFKBP16-2),Os03g0708500(OsFKBP17-2),Os05g0103200(OsCYP20-2),Os06g0308000(OsTIG),Os07g0490400(OsFKBP20-2),Os07g0687500(OsStr16),Os08g0382400(OsCYP38),Os08g0541400(OsFKBP16-3),Os09g0103800(OsFKBP59)
BP	GO:0042168	heme metabolic process	6	22	0.000115568	0.00298187	Os01g0286600(PPX),Os01g0622300(HEME),Os02g0168800(PBD),Os03g0337600(UroD),Os04g0610800(CPO),Os08g0532200(GSA)
BP	GO:0055086	nucleobase-containing small molecule metabolic process	29	367	0.00011585	0.00298187	Os01g0722700(OsHXK9),Os01g0951200(UMPS1),Os02g0134400(OsLASPO),Os02g0556400,Os02g0613900,Os02g0629400,Os02g0750100,Os03g0699300,Os03g0761200,Os04g0117100(OsmtATPS1),Os04g0676300,Os05g0430200,Os05g0430800,Os05g0455700,Os05g0496200(OsPGK3),Os05g0519600(OsDJ-1D),Os06g0326400(OsPFPA2),Os06g0714700,Os07g0181000(OsPKpa1),Os07g0245100,Os07g0513000,Os08g0118900,Os08g0288200,Os08g0326600,Os09g0375000(OsEn…
BP	GO:0006414	translational elongation	9	53	0.000131302	0.00333132	Os01g0191100,Os01g0231700,Os01g0686800(RACK1),Os02g0595700(tufA),Os06g0661600,Os06g0701400,Os08g0116500,Os08g0399600,Os12g0541500
CC	GO:0019898	extrinsic component of membrane	9	68	0.000902563	0.00464598	Os01g0805300(PsbP),Os02g0791800(OsATG18a),Os04g0482700,Os07g0105600,Os07g0141400(PsbP),Os07g0544800,Os08g0347500,Os08g0504500,Os09g0555600(ARC3)
MF	GO:1901682	sulfur compound transmembrane transporter activity	5	25	0.000199026	0.00497845	Os03g0195800(OsSultr1),Os05g0361900,Os07g0295000,Os08g0406400(OsSultr1),Os09g0240500(OsSultr4)
MF	GO:0016859	cis-trans isomerase activity	10	67	0.000102678	0.00612644	Os01g0284700(OsCYP20-3),Os02g0751600(OsFKBP16-2),Os03g0708500(OsFKBP17-2),Os05g0103200(OsCYP20-2),Os06g0308000(OsTIG),Os07g0490400(OsFKBP20-2),Os07g0687500(OsStr16),Os08g0382400(OsCYP38),Os08g0541400(OsFKBP16-3),Os09g0103800(OsFKBP59)
BP	GO:0098656	anion transmembrane transport	52	190	0.00025747	0.00635094	Os01g0172100(OsPPT3),Os01g0597600(OsATL15),Os01g0621200(OsGAT2),Os01g0825800(OsATL7),Os01g0908600(OsProT1),Os02g0101000(OsATL11),Os02g0191300(OsATL6),Os02g0191800,Os02g0226300,Os02g0593500(OsPT14),Os02g0614100(BC14),Os02g0614500,Os02g0788800(OsATL9),Os02g0809800(Pho1),Os03g0195800(OsSultr1),Os03g0644400(OsProT),Os03g0654400(OsCAT4),Os03g0817200(OsANT2),Os04g0201800,Os04g0460300(OsATL13),Os04g0470…
MF	GO:0043021	ribonucleoprotein complex binding	11	82	0.000126253	0.00647104	Os01g0143800,Os01g0686800(RACK1),Os01g0958100,Os02g0794400,Os04g0490400,Os05g0566300,Os06g0308000(OsTIG),Os06g0326500,Os07g0570700,Os08g0116500,Os12g0541500
MF	GO:0003724	RNA helicase activity	9	56	0.000126529	0.00647104	Os01g0164500(BIP115),Os01g0184500(OsRH39),Os01g0618400(OsRH25),Os02g0636300(OsRH47A),Os03g0219700(OsRH47B),Os03g0728800(OsRH16),Os03g0802700(OsRH27),Os09g0520700(OsRH7),Os12g0481100(OsRH28)
MF	GO:0016851	magnesium chelatase activity	3	4	0.000164711	0.00677765	Os03g0323200(OsChlH),Os03g0563300(ELL),Os03g0811100(OsChlD)
MF	GO:0051002	ligase activity, forming nitrogen-metal bonds	3	4	0.000164711	0.00677765	Os03g0323200(OsChlH),Os03g0563300(ELL),Os03g0811100(OsChlD)
MF	GO:0051003	ligase activity, forming nitrogen-metal bonds, forming coordination complexes	3	4	0.000164711	0.00677765	Os03g0323200(OsChlH),Os03g0563300(ELL),Os03g0811100(OsChlD)
MF	GO:0016874	ligase activity	18	195	0.000170388	0.00677765	Os01g0120300,Os01g0743400,Os03g0179000,Os03g0323200(OsChlH),Os03g0563300(ELL),Os03g0699300,Os03g0811100(OsChlD),Os04g0643200,Os04g0659100(OsGLN2),Os06g0103600,Os06g0245800,Os07g0163500(WP1),Os08g0245400,Os08g0326600,Os08g0448000(4CL5),Os09g0378300,Os11g0544800(GATB),Os12g0235800
CC	GO:0009547	plastid ribosome	2	2	0.00138539	0.00701633	Os03g0769100(WGL2),Os12g0541500
CC	GO:0010598	NAD(P)H dehydrogenase complex (plastoquinone)	3	7	0.00160904	0.00801964	Os02g0744000,Os09g0306650,Os12g0498500
BP	GO:0034599	cellular response to oxidative stress	8	48	0.000353548	0.00860138	Os02g0553200(APX8),Os06g0196300(OsPrx),Os06g0196900,Os06g0625500(OsPrxII),Os06g0694800,Os08g0522400,Os08g0561700(OsSOD4),Os09g0438700
CC	GO:0009501	amyloplast	4	15	0.00187447	0.00919661	Os03g0735000(OsAGPL1),Os05g0393400,Os08g0345800(OsAGPS2a),Os09g0298200(OsAGPS1)
BP	GO:0006753	nucleoside phosphate metabolic process	23	283	0.000387126	0.00929102	Os01g0722700(OsHXK9),Os01g0951200(UMPS1),Os02g0134400(OsLASPO),Os02g0629400,Os02g0750100,Os03g0699300,Os04g0117100(OsmtATPS1),Os04g0676300,Os05g0430200,Os05g0430800,Os05g0496200(OsPGK3),Os05g0519600(OsDJ-1D),Os06g0326400(OsPFPA2),Os06g0714700,Os07g0181000(OsPKpa1),Os07g0513000,Os08g0118900,Os08g0288200,Os08g0326600,Os09g0375000(OsEno1),Os10g0442100,Os12g0233300,Os12g0548300(OsNDPK2)
BP	GO:0018208	peptidyl-proline modification	10	74	0.000394716	0.00934687	Os01g0284700(OsCYP20-3),Os02g0751600(OsFKBP16-2),Os03g0708500(OsFKBP17-2),Os05g0103200(OsCYP20-2),Os06g0308000(OsTIG),Os07g0490400(OsFKBP20-2),Os07g0687500(OsStr16),Os08g0382400(OsCYP38),Os08g0541400(OsFKBP16-3),Os09g0103800(OsFKBP59)
BP	GO:0000462	maturation of SSU-rRNA from tricistronic rRNA transcript (SSU-rRNA, 5.8S rRNA, LSU-rRNA)	7	38	0.000438715	0.0101189	Os01g0104800,Os02g0103900,Os02g0489400(S8),Os02g0534800,Os03g0769100(WGL2),Os04g0413600,Os07g0616600(40SRPS)
BP	GO:0009767	photosynthetic electron transport chain	7	38	0.000438715	0.0101189	Os02g0744000,Os03g0190100(OsPPT1),Os07g0105600,Os07g0196200,Os07g0544800,Os07g0567400,Os09g0306650
BP	GO:0031425	chloroplast RNA processing	4	11	0.000506994	0.0113977	Os03g0215900(OsPPR676),Os05g0393400,Os07g0158300,Os07g0168000
BP	GO:0035246	peptidyl-arginine N-methylation	4	11	0.000506994	0.0113977	Os02g0139200(OsPRMT5),Os03g0761200,Os06g0142800(OsPRMT710),Os07g0640000(OsPRMT3)
BP	GO:0009314	response to radiation	22	271	0.000522137	0.0115914	Os01g0141600(OsRUS5),Os01g0182600(GI),Os01g0284700(OsCYP20-3),Os01g0600900(CAB2R),Os01g0769900,Os02g0197600,Os03g0129300(GADPH),Os03g0311300,Os03g0592500(LHCB),Os03g0659200(OsFdC1),Os05g0204600(OsBBX14),Os05g0393400,Os07g0558400(CP29),Os07g0562700,Os07g0577600,Os08g0435900(cab),Os08g0561700(OsSOD4),Os09g0240200(OsB),Os09g0346500(CAB1R),Os11g0615800(RAD51A1),Os12g0291000,Os12g0548300(OsNDPK2)
CC	GO:0031429	box H/ACA snoRNP complex	3	8	0.0025034	0.0119101	Os06g0274200(Nhp2),Os07g0636000,Os11g0579800
CC	GO:0072588	box H/ACA RNP complex	3	8	0.0025034	0.0119101	Os06g0274200(Nhp2),Os07g0636000,Os11g0579800
BP	GO:0009416	response to light stimulus	21	254	0.000546478	0.011982	Os01g0141600(OsRUS5),Os01g0182600(GI),Os01g0284700(OsCYP20-3),Os01g0600900(CAB2R),Os01g0769900,Os02g0197600,Os03g0129300(GADPH),Os03g0311300,Os03g0592500(LHCB),Os03g0659200(OsFdC1),Os05g0204600(OsBBX14),Os05g0393400,Os07g0558400(CP29),Os07g0562700,Os07g0577600,Os08g0435900(cab),Os08g0561700(OsSOD4),Os09g0240200(OsB),Os09g0346500(CAB1R),Os12g0291000,Os12g0548300(OsNDPK2)
BP	GO:0062197	cellular response to chemical stress	8	52	0.000618904	0.0134046	Os02g0553200(APX8),Os06g0196300(OsPrx),Os06g0196900,Os06g0625500(OsPrxII),Os06g0694800,Os08g0522400,Os08g0561700(OsSOD4),Os09g0438700
MF	GO:0016273	arginine N-methyltransferase activity	4	11	0.000398222	0.0142564	Os02g0139200(OsPRMT5),Os03g0761200,Os06g0142800(OsPRMT710),Os07g0640000(OsPRMT3)
MF	GO:0016274	protein-arginine N-methyltransferase activity	4	11	0.000398222	0.0142564	Os02g0139200(OsPRMT5),Os03g0761200,Os06g0142800(OsPRMT710),Os07g0640000(OsPRMT3)
BP	GO:0009628	response to abiotic stimulus	41	649	0.000666906	0.0142702	Os01g0141600(OsRUS5),Os01g0182600(GI),Os01g0284700(OsCYP20-3),Os01g0600900(CAB2R),Os01g0769900,Os01g0798500,Os02g0197600,Os02g0259600(OsRPL21),Os02g0797500(AST),Os02g0804500(OsDjA2),Os03g0129300(GADPH),Os03g0289400(OsStr2),Os03g0311300,Os03g0316900(OsABCI15),Os03g0324300(EIL1),Os03g0592500(LHCB),Os03g0659200(OsFdC1),Os04g0379700(RVDE1),Os04g0631100,Os04g0659100(OsGLN2),Os05g0204600(OsBBX14),Os05g…
BP	GO:0016036	cellular response to phosphate starvation	5	20	0.00068118	0.0144021	Os02g0809800(Pho1),Os05g0387200,Os05g0455700,Os06g0493600(Pho1),Os07g0168000
BP	GO:0006458	'de novo' protein folding	9	66	0.000714465	0.0145673	Os02g0804500(OsDjA2),Os03g0822800(OsDjC36),Os05g0303000(OsHsp70CP1),Os05g0540300,Os06g0196900,Os06g0308000(OsTIG),Os07g0641700,Os09g0438700,Os10g0566700
BP	GO:0043038	amino acid activation	9	66	0.000714465	0.0145673	Os01g0120300,Os01g0743400,Os04g0303900,Os04g0643200,Os06g0103600,Os06g0245800,Os07g0163500(WP1),Os09g0378300,Os11g0544800(GATB)
BP	GO:0043039	tRNA aminoacylation	9	66	0.000714465	0.0145673	Os01g0120300,Os01g0743400,Os04g0303900,Os04g0643200,Os06g0103600,Os06g0245800,Os07g0163500(WP1),Os09g0378300,Os11g0544800(GATB)
BP	GO:0009117	nucleotide metabolic process	22	278	0.000735132	0.0145673	Os01g0722700(OsHXK9),Os01g0951200(UMPS1),Os02g0134400(OsLASPO),Os02g0629400,Os02g0750100,Os03g0699300,Os04g0117100(OsmtATPS1),Os04g0676300,Os05g0430800,Os05g0496200(OsPGK3),Os05g0519600(OsDJ-1D),Os06g0326400(OsPFPA2),Os06g0714700,Os07g0181000(OsPKpa1),Os07g0513000,Os08g0118900,Os08g0288200,Os08g0326600,Os09g0375000(OsEno1),Os10g0442100,Os12g0233300,Os12g0548300(OsNDPK2)
BP	GO:0005978	glycogen biosynthetic process	4	12	0.000738208	0.0145673	Os01g0633100(AGPL2),Os03g0735000(OsAGPL1),Os08g0345800(OsAGPS2a),Os09g0298200(OsAGPS1)
BP	GO:0045037	protein import into chloroplast stroma	4	12	0.000738208	0.0145673	Os03g0271200,Os10g0492000,Os10g0492101,Os10g0492300
BP	GO:0016108	tetraterpenoid metabolic process	5	21	0.000866936	0.0167356	Os01g0581300(OsLCYe),Os02g0680600(OsIspF),Os04g0379700(RVDE1),Os07g0168000,Os10g0546600(CYP97C2)
BP	GO:0016116	carotenoid metabolic process	5	21	0.000866936	0.0167356	Os01g0581300(OsLCYe),Os02g0680600(OsIspF),Os04g0379700(RVDE1),Os07g0168000,Os10g0546600(CYP97C2)
BP	GO:0006457	protein folding	18	211	0.000927235	0.017678	Os01g0284700(OsCYP20-3),Os02g0612000,Os02g0804500(OsDjA2),Os03g0822800(OsDjC36),Os05g0103200(OsCYP20-2),Os05g0303000(OsHsp70CP1),Os05g0540300,Os06g0196900,Os06g0308000(OsTIG),Os07g0290800,Os07g0641700,Os08g0338700,Os09g0103800(OsFKBP59),Os09g0438700,Os09g0474300(OsHsp74.8),Os09g0563300(TCD9),Os10g0566700,Os12g0514500
BP	GO:1901293	nucleoside phosphate biosynthetic process	15	160	0.000935657	0.017678	Os01g0951200(UMPS1),Os02g0134400(OsLASPO),Os02g0629400,Os02g0750100,Os03g0699300,Os04g0117100(OsmtATPS1),Os04g0676300,Os05g0430200,Os05g0430800,Os06g0714700,Os07g0513000,Os08g0118900,Os08g0288200,Os08g0326600,Os12g0548300(OsNDPK2)
MF	GO:0051082	unfolded protein binding	15	161	0.000525522	0.0179178	Os01g0284700(OsCYP20-3),Os02g0612000,Os02g0804500(OsDjA2),Os03g0121700,Os03g0822800(OsDjC36),Os05g0103200(OsCYP20-2),Os05g0303000(OsHsp70CP1),Os05g0540300,Os06g0196900,Os07g0641700,Os08g0338700,Os09g0438700,Os09g0474300(OsHsp74.8),Os10g0566700,Os12g0514500
CC	GO:0030956	glutamyl-tRNA(Gln) amidotransferase complex	2	3	0.00405328	0.018996	Os04g0643200,Os11g0544800(GATB)
BP	GO:0018216	peptidyl-arginine methylation	4	13	0.0010351	0.0193509	Os02g0139200(OsPRMT5),Os03g0761200,Os06g0142800(OsPRMT710),Os07g0640000(OsPRMT3)
BP	GO:0009259	ribonucleotide metabolic process	18	214	0.00109053	0.0201748	Os01g0722700(OsHXK9),Os01g0951200(UMPS1),Os02g0629400,Os02g0750100,Os03g0699300,Os04g0117100(OsmtATPS1),Os04g0676300,Os05g0430800,Os05g0496200(OsPGK3),Os06g0326400(OsPFPA2),Os06g0714700,Os07g0181000(OsPKpa1),Os07g0513000,Os08g0326600,Os09g0375000(OsEno1),Os10g0442100,Os12g0233300,Os12g0548300(OsNDPK2)
MF	GO:0008173	RNA methyltransferase activity	8	56	0.000680373	0.022143	Os01g0920300,Os02g0122900,Os02g0556400,Os03g0685100,Os07g0164000(WAF1),Os09g0477900,Os09g0551300,Os10g0442100
CC	GO:0019012	virion	3	10	0.00507325	0.0224366	Os03g0410900,Os11g0579800,Os11g0657300
CC	GO:0019013	viral nucleocapsid	3	10	0.00507325	0.0224366	Os03g0410900,Os11g0579800,Os11g0657300
CC	GO:0019028	viral capsid	3	10	0.00507325	0.0224366	Os03g0410900,Os11g0579800,Os11g0657300
CC	GO:0044423	virion part	3	10	0.00507325	0.0224366	Os03g0410900,Os11g0579800,Os11g0657300
BP	GO:0006766	vitamin metabolic process	9	72	0.00134915	0.0247019	Os02g0744900(LYL1),Os03g0115500,Os03g0190100(OsPPT1),Os06g0561000(OsMIOX),Os07g0576000,Os08g0245400,Os08g0540100,Os09g0361500(ICS1),Os12g0409000(OsSHM3)
BP	GO:0000041	transition metal ion transport	30	115	0.00138066	0.0250209	Os01g0100400,Os01g0130000(OsMTP9),Os01g0221700,Os01g0733001,Os01g0923700(HK3),Os01g0972200(OsZIP1),Os02g0794600,Os03g0208500(NRAMP2),Os03g0370800(COPT3),Os03g0388100,Os03g0411800(OsZIP2),Os04g0469800(D11),Os04g0538400,Os04g0542800(YSL16),Os04g0686800,Os05g0198400(OsZIP7),Os05g0461900(OsMTP11.1),Os05g0472700(OsZIP5),Os06g0103800,Os06g0665800(HMA9),Os06g0700700(HMA2),Os07g0155600(EIN2),Os07g0257200…
BP	GO:0018195	peptidyl-arginine modification	4	14	0.00140679	0.0252369	Os02g0139200(OsPRMT5),Os03g0761200,Os06g0142800(OsPRMT710),Os07g0640000(OsPRMT3)
BP	GO:0000027	ribosomal large subunit assembly	7	46	0.00143935	0.0255628	Os01g0184500(OsRH39),Os03g0122200,Os03g0125000,Os03g0343700,Os07g0224000,Os12g0105200,Os12g0133050
BP	GO:0006811	ion transport	206	944	0.00146014	0.0256753	Os01g0100400,Os01g0125600,Os01g0130000(OsMTP9),Os01g0172100(OsPPT3),Os01g0221700,Os01g0265200(OsPAPST1),Os01g0307500(SKC1),Os01g0309800,Os01g0386600,Os01g0507700,Os01g0534900(OsOSCA1.1),Os01g0597600(OsATL15),Os01g0621200(OsGAT2),Os01g0708900,Os01g0719600,Os01g0733001,Os01g0817000,Os01g0825800(OsATL7),Os01g0826000(OsATX),Os01g0871500,Os01g0908600(OsProT1),Os01g0923700(HK3),Os01g0972200(OsZIP1),Os0…
BP	GO:0071704	organic substance metabolic process	416	10270	0.0015635	0.0270577	Os01g0100700(RPS5),Os01g0104800,Os01g0109750,Os01g0120300,Os01g0141000(AP2/EREBP129),Os01g0142100,Os01g0143800,Os01g0144600,Os01g0184500(OsRH39),Os01g0191100,Os01g0224100(OsERF#053),Os01g0231700,Os01g0278900(RPL5),Os01g0279100(OsCRD1),Os01g0284700(OsCYP20-3),Os01g0286600(PPX),Os01g0295900,Os01g0303000,Os01g0304000,Os01g0382700,Os01g0507900(OsClpP3),Os01g0580200(OsBgal3),Os01g0581300(OsLCYe),Os01g…
BP	GO:0019693	ribose phosphate metabolic process	18	221	0.00156923	0.0270577	Os01g0722700(OsHXK9),Os01g0951200(UMPS1),Os02g0629400,Os02g0750100,Os03g0699300,Os04g0117100(OsmtATPS1),Os04g0676300,Os05g0430800,Os05g0496200(OsPGK3),Os06g0326400(OsPFPA2),Os06g0714700,Os07g0181000(OsPKpa1),Os07g0513000,Os08g0326600,Os09g0375000(OsEno1),Os10g0442100,Os12g0233300,Os12g0548300(OsNDPK2)
BP	GO:0042793	plastid transcription	3	7	0.00160097	0.0273396	Os01g0705300,Os01g0769900,Os03g0602600(HSA1)
BP	GO:0022618	ribonucleoprotein complex assembly	15	169	0.00162622	0.0274911	Os01g0100700(RPS5),Os01g0184500(OsRH39),Os02g0534800,Os03g0122200,Os03g0125000,Os03g0343700,Os03g0410900,Os04g0413600,Os05g0104800(EIF3F),Os07g0224000,Os07g0281000(OsC3H49),Os07g0616600(40SRPS),Os11g0657300,Os12g0105200,Os12g0133050
BP	GO:0061077	chaperone-mediated protein folding	9	74	0.00164079	0.0274911	Os02g0804500(OsDjA2),Os03g0822800(OsDjC36),Os05g0303000(OsHsp70CP1),Os06g0196900,Os06g0308000(OsTIG),Os07g0641700,Os09g0103800(OsFKBP59),Os09g0438700,Os10g0566700
BP	GO:0000154	rRNA modification	6	35	0.00166733	0.0276746	Os02g0122900,Os06g0274200(Nhp2),Os07g0636000,Os09g0477900,Os09g0551300,Os11g0579800
BP	GO:0034622	cellular protein-containing complex assembly	31	474	0.00172482	0.0283637	Os01g0100700(RPS5),Os01g0184500(OsRH39),Os01g0358300,Os01g0501800(PsbO),Os01g0798500,Os01g0882500,Os02g0534800,Os02g0576700(OsNAPL6),Os03g0122200,Os03g0125000,Os03g0178200,Os03g0271200,Os03g0333400,Os03g0343700,Os03g0410900,Os03g0435900,Os04g0413600,Os04g0459700,Os04g0482700,Os05g0103200(OsCYP20-2),Os05g0104800(EIF3F),Os05g0470800,Os07g0224000,Os07g0281000(OsC3H49),Os07g0616600(40SRPS),Os08g01675…
BP	GO:0009123	nucleoside monophosphate metabolic process	8	61	0.00180801	0.0294589	Os01g0951200(UMPS1),Os03g0699300,Os04g0676300,Os05g0430200,Os05g0430800,Os08g0118900,Os08g0288200,Os08g0326600
BP	GO:0043436	oxoacid metabolic process	50	880	0.00186449	0.0301031	Os01g0120300,Os01g0284700(OsCYP20-3),Os01g0649100(OsmMDH),Os01g0722700(OsHXK9),Os01g0743400,Os01g0787600(OsPOP4),Os02g0120900,Os02g0797500(AST),Os02g0809800(Pho1),Os03g0297400,Os03g0617900,Os03g0760700,Os03g0761200,Os04g0303900,Os04g0379700(RVDE1),Os04g0445700,Os04g0610800(CPO),Os04g0643200,Os04g0650800,Os04g0659100(OsGLN2),Os05g0387200,Os05g0496200(OsPGK3),Os05g0506000,Os05g0519600(OsDJ-1D),Os06…
BP	GO:0006163	purine nucleotide metabolic process	17	207	0.0019163	0.0304733	Os01g0722700(OsHXK9),Os02g0629400,Os02g0750100,Os03g0699300,Os04g0117100(OsmtATPS1),Os05g0430800,Os05g0496200(OsPGK3),Os06g0326400(OsPFPA2),Os06g0714700,Os07g0181000(OsPKpa1),Os07g0513000,Os08g0118900,Os08g0326600,Os09g0375000(OsEno1),Os10g0442100,Os12g0233300,Os12g0548300(OsNDPK2)
BP	GO:0071826	ribonucleoprotein complex subunit organization	15	172	0.00193491	0.0304733	Os01g0100700(RPS5),Os01g0184500(OsRH39),Os02g0534800,Os03g0122200,Os03g0125000,Os03g0343700,Os03g0410900,Os04g0413600,Os05g0104800(EIF3F),Os07g0224000,Os07g0281000(OsC3H49),Os07g0616600(40SRPS),Os11g0657300,Os12g0105200,Os12g0133050
BP	GO:0042278	purine nucleoside metabolic process	6	36	0.0019389	0.0304733	Os02g0556400,Os03g0761200,Os07g0245100,Os08g0326600,Os11g0455500,Os12g0548300(OsNDPK2)
MF	GO:0097159	organic cyclic compound binding	281	6970	0.00103975	0.0317874	Os01g0100700(RPS5),Os01g0111400,Os01g0120300,Os01g0141000(AP2/EREBP129),Os01g0143800,Os01g0164500(BIP115),Os01g0184500(OsRH39),Os01g0224100(OsERF#053),Os01g0280400,Os01g0337900,Os01g0375000(Os_F0781),Os01g0382700,Os01g0583300(Os_F0727),Os01g0600900(CAB2R),Os01g0618400(OsRH25),Os01g0629900(OsMPK20-1),Os01g0633100(AGPL2),Os01g0642900(SSB),Os01g0656400(OsWRKY15),Os01g0678600,Os01g0721900,Os01g072270…
MF	GO:0051117	ATPase binding	4	14	0.00111106	0.0317874	Os01g0507900(OsClpP3),Os02g0634500(OsCLP3),Os03g0308100(OsClpP5),Os03g0411500(VYL)
MF	GO:0070181	small ribosomal subunit rRNA binding	4	14	0.00111106	0.0317874	Os01g0678600,Os02g0534800,Os03g0843400,Os04g0413600
MF	GO:0016630	protochlorophyllide reductase activity	2	2	0.00121547	0.0317874	Os04g0678700(OsPorA),Os10g0496900(FGL)
MF	GO:0016849	phosphorus-oxygen lyase activity	2	2	0.00121547	0.0317874	Os02g0629400,Os02g0680600(OsIspF)
MF	GO:1901363	heterocyclic compound binding	280	6961	0.00125098	0.0317874	Os01g0100700(RPS5),Os01g0111400,Os01g0120300,Os01g0141000(AP2/EREBP129),Os01g0143800,Os01g0164500(BIP115),Os01g0184500(OsRH39),Os01g0224100(OsERF#053),Os01g0280400,Os01g0337900,Os01g0375000(Os_F0781),Os01g0382700,Os01g0583300(Os_F0727),Os01g0600900(CAB2R),Os01g0618400(OsRH25),Os01g0629900(OsMPK20-1),Os01g0633100(AGPL2),Os01g0642900(SSB),Os01g0656400(OsWRKY15),Os01g0678600,Os01g0721900,Os01g072270…
MF	GO:0008379	thioredoxin peroxidase activity	3	7	0.00133188	0.0317874	Os02g0537700(OsPRX2),Os06g0196300(OsPrx),Os06g0625500(OsPrxII)
MF	GO:0015114	phosphate ion transmembrane transporter activity	3	7	0.00133188	0.0317874	Os02g0809800(Pho1),Os06g0493600(Pho1),Os08g0344600
BP	GO:0006082	organic acid metabolic process	50	885	0.00209499	0.0324404	Os01g0120300,Os01g0284700(OsCYP20-3),Os01g0649100(OsmMDH),Os01g0722700(OsHXK9),Os01g0743400,Os01g0787600(OsPOP4),Os02g0120900,Os02g0797500(AST),Os02g0809800(Pho1),Os03g0297400,Os03g0617900,Os03g0760700,Os03g0761200,Os04g0303900,Os04g0379700(RVDE1),Os04g0445700,Os04g0610800(CPO),Os04g0643200,Os04g0650800,Os04g0659100(OsGLN2),Os05g0387200,Os05g0496200(OsPGK3),Os05g0506000,Os05g0519600(OsDJ-1D),Os06…
BP	GO:0009260	ribonucleotide biosynthetic process	11	107	0.00210059	0.0324404	Os01g0951200(UMPS1),Os02g0629400,Os02g0750100,Os03g0699300,Os04g0117100(OsmtATPS1),Os04g0676300,Os05g0430800,Os06g0714700,Os07g0513000,Os08g0326600,Os12g0548300(OsNDPK2)
BP	GO:0009165	nucleotide biosynthetic process	14	157	0.00219648	0.0335432	Os01g0951200(UMPS1),Os02g0134400(OsLASPO),Os02g0629400,Os02g0750100,Os03g0699300,Os04g0117100(OsmtATPS1),Os04g0676300,Os05g0430800,Os06g0714700,Os07g0513000,Os08g0118900,Os08g0288200,Os08g0326600,Os12g0548300(OsNDPK2)
BP	GO:0009150	purine ribonucleotide metabolic process	16	192	0.00221807	0.0335432	Os01g0722700(OsHXK9),Os02g0629400,Os02g0750100,Os03g0699300,Os04g0117100(OsmtATPS1),Os05g0430800,Os05g0496200(OsPGK3),Os06g0326400(OsPFPA2),Os06g0714700,Os07g0181000(OsPKpa1),Os07g0513000,Os08g0326600,Os09g0375000(OsEno1),Os10g0442100,Os12g0233300,Os12g0548300(OsNDPK2)
BP	GO:0009110	vitamin biosynthetic process	8	63	0.00222866	0.0335432	Os02g0744900(LYL1),Os03g0115500,Os03g0190100(OsPPT1),Os06g0561000(OsMIOX),Os07g0576000,Os08g0245400,Os08g0540100,Os09g0361500(ICS1)
CC	GO:0000427	plastid-encoded plastid RNA polymerase complex	2	4	0.0079065	0.0344811	Os01g0705300,Os03g0602600(HSA1)
CC	GO:0000313	organellar ribosome	5	34	0.00802433	0.0345156	Os01g0805000,Os03g0452300,Os03g0769100(WGL2),Os05g0243100,Os12g0541500
MF	GO:0030515	snoRNA binding	5	25	0.00151345	0.0349559	Os02g0103900,Os03g0151700(OsWD40-63),Os03g0350100(BIP101),Os06g0274200(Nhp2),Os11g0579800
BP	GO:0019252	starch biosynthetic process	5	26	0.00240361	0.0358723	Os01g0633100(AGPL2),Os03g0735000(OsAGPL1),Os04g0234600,Os08g0345800(OsAGPS2a),Os09g0298200(OsAGPS1)
MF	GO:0016853	isomerase activity	18	237	0.00171286	0.0383253	Os01g0284700(OsCYP20-3),Os01g0581300(OsLCYe),Os02g0751600(OsFKBP16-2),Os03g0152700,Os03g0708500(OsFKBP17-2),Os03g0812000,Os05g0103200(OsCYP20-2),Os06g0281400,Os06g0308000(OsTIG),Os07g0490400(OsFKBP20-2),Os07g0636000,Os07g0687500(OsStr16),Os08g0382400(OsCYP38),Os08g0532200(GSA),Os08g0541400(OsFKBP16-3),Os09g0103800(OsFKBP59),Os09g0361500(ICS1),Os12g0420200(CSP41b)
MF	GO:0015116	sulfate transmembrane transporter activity	3	15	0.00184702	0.0400747	Os03g0195800(OsSultr1),Os08g0406400(OsSultr1),Os09g0240500(OsSultr4)
BP	GO:0072598	protein localization to chloroplast	5	27	0.00286095	0.042342	Os01g0151200,Os03g0271200,Os10g0492000,Os10g0492101,Os10g0492300
BP	GO:0000959	mitochondrial RNA metabolic process	6	39	0.00295598	0.0433869	Os01g0916600(OsGRP1),Os06g0652000(OsRpo),Os06g0659200,Os07g0168000,Os07g0602600,Os12g0502200(OsGRP6)
BP	GO:0001510	RNA methylation	8	66	0.00299951	0.0435132	Os01g0920300,Os02g0122900,Os02g0556400,Os03g0685100,Os07g0164000(WAF1),Os09g0477900,Os09g0551300,Os10g0442100
BP	GO:0046390	ribose phosphate biosynthetic process	11	112	0.00301358	0.0435132	Os01g0951200(UMPS1),Os02g0629400,Os02g0750100,Os03g0699300,Os04g0117100(OsmtATPS1),Os04g0676300,Os05g0430800,Os06g0714700,Os07g0513000,Os08g0326600,Os12g0548300(OsNDPK2)
MF	GO:0008469	histone-arginine N-methyltransferase activity	3	8	0.00207588	0.0437156	Os02g0139200(OsPRMT5),Os06g0142800(OsPRMT710),Os07g0640000(OsPRMT3)
BP	GO:0042181	ketone biosynthetic process	5	28	0.00337799	0.0476136	Os01g0581300(OsLCYe),Os03g0190100(OsPPT1),Os03g0405100,Os04g0422000(OsFBN5),Os09g0361500(ICS1)
BP	GO:1901661	quinone metabolic process	5	28	0.00337799	0.0476136	Os01g0581300(OsLCYe),Os03g0190100(OsPPT1),Os03g0405100,Os04g0422000(OsFBN5),Os09g0361500(ICS1)
BP	GO:1901663	quinone biosynthetic process	5	28	0.00337799	0.0476136	Os01g0581300(OsLCYe),Os03g0190100(OsPPT1),Os03g0405100,Os04g0422000(OsFBN5),Os09g0361500(ICS1)
MF	GO:0051537	2 iron, 2 sulfur cluster binding	7	53	0.00232846	0.0476336	Os03g0659200(OsFdC1),Os03g0685000(OsFdC2),Os07g0467200(OsCDGSH),Os07g0556200(petC),Os08g0104600(Fd1),Os08g0540100,Os12g0175500(OsGRX27)
BP	GO:0006775	fat-soluble vitamin metabolic process	3	9	0.00363375	0.0488009	Os02g0744900(LYL1),Os03g0190100(OsPPT1),Os07g0576000
BP	GO:0042362	fat-soluble vitamin biosynthetic process	3	9	0.00363375	0.0488009	Os02g0744900(LYL1),Os03g0190100(OsPPT1),Os07g0576000
BP	GO:0070925	organelle assembly	14	166	0.00365967	0.0488009	Os01g0100700(RPS5),Os01g0184500(OsRH39),Os02g0534800,Os02g0791800(OsATG18a),Os03g0122200,Os03g0125000,Os03g0343700,Os03g0435900,Os04g0413600,Os07g0224000,Os07g0616600(40SRPS),Os07g0670600,Os12g0105200,Os12g0133050
BP	GO:0031668	cellular response to extracellular stimulus	7	54	0.00368882	0.0488009	Os02g0809800(Pho1),Os04g0631100,Os05g0387200,Os05g0455700,Os05g0506000,Os06g0493600(Pho1),Os07g0168000
BP	GO:0051084	'de novo' posttranslational protein folding	7	54	0.00368882	0.0488009	Os02g0804500(OsDjA2),Os03g0822800(OsDjC36),Os05g0303000(OsHsp70CP1),Os06g0196900,Os07g0641700,Os09g0438700,Os10g0566700
BP	GO:0051085	chaperone cofactor-dependent protein refolding	7	54	0.00368882	0.0488009	Os02g0804500(OsDjA2),Os03g0822800(OsDjC36),Os05g0303000(OsHsp70CP1),Os06g0196900,Os07g0641700,Os09g0438700,Os10g0566700
BP	GO:0071496	cellular response to external stimulus	7	54	0.00368882	0.0488009	Os02g0809800(Pho1),Os04g0631100,Os05g0387200,Os05g0455700,Os05g0506000,Os06g0493600(Pho1),Os07g0168000
BP	GO:0008033	tRNA processing	11	115	0.00369915	0.0488009	Os01g0295900,Os01g0687500,Os02g0556400,Os03g0775300,Os06g0245800,Os06g0661600,Os07g0168000,Os07g0588800,Os09g0482680,Os10g0442100,Os11g0592800
BP	GO:0016109	tetraterpenoid biosynthetic process	4	18	0.00382088	0.0488009	Os01g0581300(OsLCYe),Os02g0680600(OsIspF),Os07g0168000,Os10g0546600(CYP97C2)
BP	GO:0016117	carotenoid biosynthetic process	4	18	0.00382088	0.0488009	Os01g0581300(OsLCYe),Os02g0680600(OsIspF),Os07g0168000,Os10g0546600(CYP97C2)
BP	GO:0043414	macromolecule methylation	14	167	0.00386239	0.0488009	Os01g0920300,Os02g0122900,Os02g0139200(OsPRMT5),Os02g0556400,Os02g0733800(OsSET13),Os03g0685100,Os03g0761200,Os05g0497675,Os06g0142800(OsPRMT710),Os07g0164000(WAF1),Os07g0640000(OsPRMT3),Os09g0477900,Os09g0551300,Os10g0442100
BP	GO:0016070	RNA metabolic process	141	3089	0.00396583	0.0488009	Os01g0104800,Os01g0109750,Os01g0120300,Os01g0141000(AP2/EREBP129),Os01g0144600,Os01g0184500(OsRH39),Os01g0224100(OsERF#053),Os01g0295900,Os01g0583300(Os_F0727),Os01g0656400(OsWRKY15),Os01g0687500,Os01g0705300,Os01g0743400,Os01g0769900,Os01g0810100,Os01g0818300,Os01g0829000,Os01g0868000(ERF99),Os01g0916600(OsGRP1),Os01g0920300,Os01g0954500,Os01g0975300(OsMYB48),Os02g0103900,Os02g0122900,Os02g01392…
BP	GO:0070681	glutaminyl-tRNAGln biosynthesis via transamidation	2	3	0.00403962	0.0488009	Os04g0643200,Os11g0544800(GATB)
BP	GO:1900407	regulation of cellular response to oxidative stress	2	3	0.00403962	0.0488009	Os06g0196900,Os09g0438700
BP	GO:1900409	positive regulation of cellular response to oxidative stress	2	3	0.00403962	0.0488009	Os06g0196900,Os09g0438700
BP	GO:1901033	positive regulation of response to reactive oxygen species	2	3	0.00403962	0.0488009	Os06g0196900,Os09g0438700
BP	GO:1901668	regulation of superoxide dismutase activity	2	3	0.00403962	0.0488009	Os06g0196900,Os09g0438700
BP	GO:1901671	positive regulation of superoxide dismutase activity	2	3	0.00403962	0.0488009	Os06g0196900,Os09g0438700
BP	GO:1902884	positive regulation of response to oxidative stress	2	3	0.00403962	0.0488009	Os06g0196900,Os09g0438700
BP	GO:1904833	positive regulation of removal of superoxide radicals	2	3	0.00403962	0.0488009	Os06g0196900,Os09g0438700
BP	GO:2000121	regulation of removal of superoxide radicals	2	3	0.00403962	0.0488009	Os06g0196900,Os09g0438700
BP	GO:0019752	carboxylic acid metabolic process	47	848	0.00406674	0.0488009	Os01g0120300,Os01g0284700(OsCYP20-3),Os01g0649100(OsmMDH),Os01g0722700(OsHXK9),Os01g0743400,Os01g0787600(OsPOP4),Os02g0120900,Os02g0797500(AST),Os03g0297400,Os03g0617900,Os03g0760700,Os03g0761200,Os04g0303900,Os04g0379700(RVDE1),Os04g0445700,Os04g0610800(CPO),Os04g0643200,Os04g0650800,Os04g0659100(OsGLN2),Os05g0496200(OsPGK3),Os05g0519600(OsDJ-1D),Os06g0103600,Os06g0245800,Os06g0326400(OsPFPA2),O…

## Sheet: Table S5
Table S5. Go terms significantly enriched in leaves
Category	GO.ID	Term	list	Total	Pvalue	FDR	Gene
BP	GO:0080134	regulation of response to stress	27	162	1.41995e-08	2.97479e-05	Os01g0819700,Os01g0884300(OsNAC6),Os02g0181300(WRKY71),Os02g0805200(OsPCNA),Os03g0133000(NAC22),Os03g0180800(TIFY11A),Os03g0180900(OsJAZ2),Os03g0181100(OsJAZ4),Os03g0285800(OsMSRMK2),Os03g0402800(OsJAZ5),Os03g0438100(AOC),Os03g0815100(SNAC1),Os03g0848600,Os04g0540900(STRK1),Os04g0584600(OsCDPK13),Os06g0154200(D3),Os06g0154500(MAPK6),Os06g0473200(OsMKK3),Os06g0691400,Os07g0685700(EIL2),Os09g027950…
BP	GO:0009753	response to jasmonic acid	15	60	1.02997e-07	0.000107889	Os02g0181300(WRKY71),Os03g0108600(OsRH50),Os03g0180800(TIFY11A),Os03g0180900(OsJAZ2),Os03g0181100(OsJAZ4),Os03g0402800(OsJAZ5),Os03g0438100(AOC),Os06g0154500(MAPK6),Os06g0473200(OsMKK3),Os06g0691400,Os09g0439200(TIFY10C),Os10g0391400(OsJAZ),Os10g0392400(OsTIFY11d),Os11g0195500(PAD4),Os11g0445300(OsRLCK327)
BP	GO:0071395	cellular response to jasmonic acid stimulus	13	47	2.02651e-07	0.000141518	Os03g0108600(OsRH50),Os03g0180800(TIFY11A),Os03g0180900(OsJAZ2),Os03g0181100(OsJAZ4),Os03g0402800(OsJAZ5),Os03g0438100(AOC),Os06g0154500(MAPK6),Os06g0473200(OsMKK3),Os09g0439200(TIFY10C),Os10g0391400(OsJAZ),Os10g0392400(OsTIFY11d),Os11g0195500(PAD4),Os11g0445300(OsRLCK327)
BP	GO:0048583	regulation of response to stimulus	36	302	4.68949e-07	0.000245612	Os01g0182600(GI),Os01g0286100(PIL15),Os01g0819700,Os01g0826400(OsWRKY24),Os01g0884300(OsNAC6),Os02g0181300(WRKY71),Os02g0787300(SMG1),Os02g0805200(OsPCNA),Os03g0133000(NAC22),Os03g0180800(TIFY11A),Os03g0180900(OsJAZ2),Os03g0181100(OsJAZ4),Os03g0285800(OsMSRMK2),Os03g0402800(OsJAZ5),Os03g0438100(AOC),Os03g0815100(SNAC1),Os03g0848600,Os04g0287400(WRKY51),Os04g0540900(STRK1),Os04g0584600(OsCDPK13),O…
BP	GO:0035556	intracellular signal transduction	40	360	6.97934e-07	0.000292434	Os01g0267900(OsCam1-3),Os01g0292200(OsCIPK01),Os01g0357900(OsRALF-4),Os01g0622600(OsCDPK1),Os01g0665200(OsMPK20-4),Os01g0667600(OsRab11C1),Os01g0699600(OsNPK1-PK),Os01g0810300(CaM61),Os01g0952500(RR4),Os02g0126400(CDPK4),Os02g0670500(OsRALF-8),Os02g0769800,Os02g0787300(SMG1),Os02g0791700,Os03g0285800(OsMSRMK2),Os03g0319300(OsCam1-1),Os03g0711300,Os03g0788500(CDPK10),Os04g0584600(OsCDPK13),Os05g05…
BP	GO:1901000	regulation of response to salt stress	9	26	1.94349e-06	0.000678601	Os01g0884300(OsNAC6),Os03g0133000(NAC22),Os03g0285800(OsMSRMK2),Os03g0815100(SNAC1),Os04g0540900(STRK1),Os04g0584600(OsCDPK13),Os07g0685700(EIL2),Os09g0279500,Os11g0184900(NAC5)
MF	GO:0003700	DNA-binding transcription factor activity	69	837	2.39979e-06	0.00182864	Os01g0108600,Os01g0165000(DREB2A),Os01g0305900,Os01g0524500(OsMYBS1),Os01g0656400(OsWRKY15),Os01g0678700(Orysa),Os01g0693400(AP2/EREBP#127),Os01g0750100(WRKY13),Os01g0752500(ERF92),Os01g0826400(OsWRKY24),Os01g0874300(R2R3-MYB),Os01g0881500(SCL1),Os01g0885900(OsERF#017),Os01g0948200,Os02g0181300(WRKY71),Os02g0187700,Os02g0462800(WRKY42),Os02g0527300(HSFA3),Os02g0638650(OsERF#141),Os02g0654700(ERF9…
BP	GO:0031347	regulation of defense response	17	95	2.45715e-06	0.000681545	Os01g0819700,Os01g0884300(OsNAC6),Os02g0181300(WRKY71),Os03g0180800(TIFY11A),Os03g0180900(OsJAZ2),Os03g0181100(OsJAZ4),Os03g0402800(OsJAZ5),Os03g0438100(AOC),Os03g0848600,Os06g0154500(MAPK6),Os06g0473200(OsMKK3),Os06g0691400,Os09g0439200(TIFY10C),Os10g0391400(OsJAZ),Os10g0392400(OsTIFY11d),Os11g0117700,Os11g0195500(PAD4)
BP	GO:0047484	regulation of response to osmotic stress	9	27	2.79147e-06	0.000681545	Os01g0884300(OsNAC6),Os03g0133000(NAC22),Os03g0285800(OsMSRMK2),Os03g0815100(SNAC1),Os04g0540900(STRK1),Os04g0584600(OsCDPK13),Os07g0685700(EIL2),Os09g0279500,Os11g0184900(NAC5)
BP	GO:0001101	response to acid chemical	40	381	2.92788e-06	0.000681545	Os01g0524500(OsMYBS1),Os01g0622600(OsCDPK1),Os01g0826400(OsWRKY24),Os01g0884300(OsNAC6),Os02g0126400(CDPK4),Os02g0181300(WRKY71),Os02g0629200(OsPIP2),Os02g0821400(OsRLCK90),Os03g0108600(OsRH50),Os03g0133000(NAC22),Os03g0180800(TIFY11A),Os03g0180900(OsJAZ2),Os03g0181100(OsJAZ4),Os03g0285800(OsMSRMK2),Os03g0402800(OsJAZ5),Os03g0437200(ZFP36),Os03g0438100(AOC),Os03g0684500,Os03g0741100(OsbHLH148),Os…
BP	GO:2000022	regulation of jasmonic acid mediated signaling pathway	8	22	4.79816e-06	0.000881441	Os03g0180800(TIFY11A),Os03g0180900(OsJAZ2),Os03g0181100(OsJAZ4),Os03g0402800(OsJAZ5),Os09g0439200(TIFY10C),Os10g0391400(OsJAZ),Os10g0392400(OsTIFY11d),Os11g0195500(PAD4)
BP	GO:0009611	response to wounding	12	52	4.8563e-06	0.000881441	Os02g0181300(WRKY71),Os03g0180800(TIFY11A),Os03g0180900(OsJAZ2),Os03g0181100(OsJAZ4),Os03g0285800(OsMSRMK2),Os03g0402800(OsJAZ5),Os03g0438100(AOC),Os07g0685700(EIL2),Os09g0439200(TIFY10C),Os10g0391400(OsJAZ),Os10g0392400(OsTIFY11d),Os11g0445300(OsRLCK327)
BP	GO:0009867	jasmonic acid mediated signaling pathway	11	44	5.2424e-06	0.000881441	Os03g0180800(TIFY11A),Os03g0180900(OsJAZ2),Os03g0181100(OsJAZ4),Os03g0402800(OsJAZ5),Os03g0438100(AOC),Os06g0154500(MAPK6),Os06g0473200(OsMKK3),Os09g0439200(TIFY10C),Os10g0391400(OsJAZ),Os10g0392400(OsTIFY11d),Os11g0195500(PAD4)
BP	GO:0042435	indole-containing compound biosynthetic process	9	29	5.46956e-06	0.000881441	Os01g0178000,Os03g0126000,Os03g0285800(OsMSRMK2),Os03g0826500(OASA1),Os04g0463500(OASB1),Os06g0154500(MAPK6),Os06g0632200(TS),Os07g0247100(LLB),Os11g0195500(PAD4)
MF	GO:0005215	transporter activity	360	1351	1.24728e-06	0.000437048	Os01g0117900(OsUMAMIT1),Os01g0130000(OsMTP9),Os01g0177900(PDR6),Os01g0202800(OsNIP1),Os01g0207900(OsUMAMIT3),Os01g0212400(OsEFCAX1),Os01g0222500,Os01g0225000,Os01g0226600(SLAC),Os01g0232000(OsTIP4),Os01g0264700,Os01g0266800,Os01g0268100(OsZIFL1),Os01g0276200(OSVDAC7),Os01g0279400(OsZIFL2),Os01g0337500,Os01g0504100(OsPUP8),Os01g0504500,Os01g0532600(OsHKT3),Os01g0534700(OsABCB3),Os01g0541800(OsSWEE…
BP	GO:0071229	cellular response to acid chemical	25	208	2.26962e-05	0.00339632	Os01g0622600(OsCDPK1),Os01g0826400(OsWRKY24),Os02g0126400(CDPK4),Os02g0181300(WRKY71),Os03g0108600(OsRH50),Os03g0180800(TIFY11A),Os03g0180900(OsJAZ2),Os03g0181100(OsJAZ4),Os03g0402800(OsJAZ5),Os03g0438100(AOC),Os03g0788500(CDPK10),Os04g0287400(WRKY51),Os04g0584600(OsCDPK13),Os05g0585500(OsCDPK15),Os06g0154500(MAPK6),Os06g0473200(OsMKK3),Os07g0211900,Os07g0568600(OsCDPK20),Os07g0622000(SAPK2),Os07…
MF	GO:0005509	calcium ion binding	32	316	2.98995e-05	0.0113917	Os01g0267900(OsCam1-3),Os01g0604500(OsCML12),Os01g0622600(OsCDPK1),Os01g0805300(PsbP),Os01g0810300(CaM61),Os01g0934400,Os01g0949300,Os01g0949500(OsCML10),Os02g0122600,Os02g0126400(CDPK4),Os02g0733500(OsCML20),Os03g0319300(OsCam1-1),Os03g0331700(OsCML27),Os03g0788500(CDPK10),Os04g0492800(OsCML22),Os04g0584600(OsCDPK13),Os04g0598900(OsWAK50),Os04g0599000(OsWAK53),Os05g0223000(OsCML18),Os05g0401300,…
BP	GO:0000165	MAPK cascade	9	37	4.8071e-05	0.00671392	Os01g0665200(OsMPK20-4),Os02g0787300(SMG1),Os03g0285800(OsMSRMK2),Os05g0566400(OsMPK7),Os06g0154500(MAPK6),Os06g0191300(OsMKK5),Os06g0473200(OsMKK3),Os06g0708000(BWMK1),Os07g0472400
MF	GO:0140110	transcription regulator activity	70	936	5.18893e-05	0.0127345	Os01g0108600,Os01g0165000(DREB2A),Os01g0305900,Os01g0524500(OsMYBS1),Os01g0656400(OsWRKY15),Os01g0678700(Orysa),Os01g0693400(AP2/EREBP#127),Os01g0750100(WRKY13),Os01g0752500(ERF92),Os01g0826400(OsWRKY24),Os01g0874300(R2R3-MYB),Os01g0881500(SCL1),Os01g0885900(OsERF#017),Os01g0948200,Os02g0181300(WRKY71),Os02g0187700,Os02g0462800(WRKY42),Os02g0527300(HSFA3),Os02g0638650(OsERF#141),Os02g0654700(ERF9…
BP	GO:0042430	indole-containing compound metabolic process	10	46	5.21547e-05	0.006829	Os01g0178000,Os03g0126000,Os03g0285800(OsMSRMK2),Os03g0826500(OASA1),Os04g0463500(OASB1),Os06g0154500(MAPK6),Os06g0632200(TS),Os06g0638700(OsCYL2),Os07g0247100(LLB),Os11g0195500(PAD4)
BP	GO:0007165	signal transduction	87	1199	6.46755e-05	0.0079703	Os01g0136400(OsWAK1),Os01g0190300(OsIAA2),Os01g0267900(OsCam1-3),Os01g0286100(PIL15),Os01g0292200(OsCIPK01),Os01g0357900(OsRALF-4),Os01g0622600(OsCDPK1),Os01g0665200(OsMPK20-4),Os01g0667600(OsRab11C1),Os01g0699600(OsNPK1-PK),Os01g0810300(CaM61),Os01g0826400(OsWRKY24),Os01g0927600(OsARF4),Os01g0952500(RR4),Os02g0126400(CDPK4),Os02g0141100(OsARF5),Os02g0181300(WRKY71),Os02g0513000(OsRLCK72),Os02g05…
MF	GO:0004674	protein serine/threonine kinase activity	75	1030	6.68477e-05	0.0127345	Os01g0136400(OsWAK1),Os01g0155200,Os01g0292200(OsCIPK01),Os01g0622600(OsCDPK1),Os01g0665200(OsMPK20-4),Os01g0699600(OsNPK1-PK),Os01g0742400,Os01g0748600,Os01g0769700(DRUS2),Os01g0892800(OsSTA40),Os02g0126400(CDPK4),Os02g0165100(OsRLCK63),Os02g0513000(OsRLCK72),Os02g0769800,Os02g0787300(SMG1),Os02g0791700,Os02g0821400(OsRLCK90),Os03g0130900(OsRLCK96),Os03g0148700(OsRLCK100),Os03g0159100(OsRLCK101)…
BP	GO:0023014	signal transduction by protein phosphorylation	13	78	8.01842e-05	0.00933255	Os01g0665200(OsMPK20-4),Os01g0699600(OsNPK1-PK),Os02g0769800,Os02g0787300(SMG1),Os02g0791700,Os03g0285800(OsMSRMK2),Os05g0566400(OsMPK7),Os06g0154500(MAPK6),Os06g0191300(OsMKK5),Os06g0473200(OsMKK3),Os06g0708000(BWMK1),Os07g0472400,Os11g0207200(OsMAPKKKalpha)
BP	GO:0023052	signaling	87	1209	8.66042e-05	0.00954925	Os01g0136400(OsWAK1),Os01g0190300(OsIAA2),Os01g0267900(OsCam1-3),Os01g0286100(PIL15),Os01g0292200(OsCIPK01),Os01g0357900(OsRALF-4),Os01g0622600(OsCDPK1),Os01g0665200(OsMPK20-4),Os01g0667600(OsRab11C1),Os01g0699600(OsNPK1-PK),Os01g0810300(CaM61),Os01g0826400(OsWRKY24),Os01g0927600(OsARF4),Os01g0952500(RR4),Os02g0126400(CDPK4),Os02g0141100(OsARF5),Os02g0181300(WRKY71),Os02g0513000(OsRLCK72),Os02g05…
CC	GO:0030956	glutamyl-tRNA(Gln) amidotransferase complex	3	3	9.49626e-05	0.0308628	Os03g0651000,Os04g0643200,Os11g0544800(GATB)
MF	GO:0050567	glutaminyl-tRNA synthase (glutamine-hydrolyzing) activity	3	3	9.93893e-05	0.0136787	Os03g0651000,Os04g0643200,Os11g0544800(GATB)
BP	GO:0046777	protein autophosphorylation	17	126	0.00011	0.0110222	Os01g0155500(OsCrRLK1L4),Os01g0622600(OsCDPK1),Os01g0769700(DRUS2),Os02g0126400(CDPK4),Os02g0165100(OsRLCK63),Os03g0124200(OsCrRLK1L6),Os03g0333200(DRUS1),Os03g0788500(CDPK10),Os04g0584600(OsCDPK13),Os04g0619400(OsRLCK160),Os05g0318700(OsCrRLK1L3),Os05g0585500(OsCDPK15),Os06g0589600,Os07g0568600(OsCDPK20),Os07g0641200(OsCDPK30),Os08g0203400(SHR5),Os08g0203600
BP	GO:0070681	glutaminyl-tRNAGln biosynthesis via transamidation	3	3	0.000110485	0.0110222	Os03g0651000,Os04g0643200,Os11g0544800(GATB)
BP	GO:0055085	transmembrane transport	348	1331	0.000136138	0.0129641	Os01g0117900(OsUMAMIT1),Os01g0130000(OsMTP9),Os01g0157800(OsDjC2),Os01g0177900(PDR6),Os01g0202800(OsNIP1),Os01g0207900(OsUMAMIT3),Os01g0212400(OsEFCAX1),Os01g0222500,Os01g0225000,Os01g0226600(SLAC),Os01g0232000(OsTIP4),Os01g0268100(OsZIFL1),Os01g0276200(OSVDAC7),Os01g0279400(OsZIFL2),Os01g0337500,Os01g0504100(OsPUP8),Os01g0504500,Os01g0532600(OsHKT3),Os01g0534700(OsABCB3),Os01g0541800(OsSWEET2a),…
MF	GO:0004707	MAP kinase activity	7	26	0.00013634	0.0136787	Os01g0665200(OsMPK20-4),Os03g0285800(OsMSRMK2),Os05g0566400(OsMPK7),Os06g0154500(MAPK6),Os06g0473200(OsMKK3),Os06g0708000(BWMK1),Os07g0472400
MF	GO:0004672	protein kinase activity	93	1375	0.000138222	0.0136787	Os01g0136400(OsWAK1),Os01g0155200,Os01g0155500(OsCrRLK1L4),Os01g0292200(OsCIPK01),Os01g0622600(OsCDPK1),Os01g0665200(OsMPK20-4),Os01g0690800,Os01g0699600(OsNPK1-PK),Os01g0742400,Os01g0748600,Os01g0769700(DRUS2),Os01g0892800(OsSTA40),Os02g0126400(CDPK4),Os02g0165100(OsRLCK63),Os02g0513000(OsRLCK72),Os02g0769800,Os02g0777800(OsRLCK86),Os02g0787300(SMG1),Os02g0791700,Os02g0821400(OsRLCK90),Os03g0124…
MF	GO:0016773	phosphotransferase activity, alcohol group as acceptor	101	1522	0.000143609	0.0136787	Os01g0136400(OsWAK1),Os01g0155200,Os01g0155500(OsCrRLK1L4),Os01g0191700(OsPFK01),Os01g0292200(OsCIPK01),Os01g0622600(OsCDPK1),Os01g0665200(OsMPK20-4),Os01g0690800,Os01g0699600(OsNPK1-PK),Os01g0742400,Os01g0748600,Os01g0769700(DRUS2),Os01g0892800(OsSTA40),Os02g0126400(CDPK4),Os02g0146500,Os02g0165100(OsRLCK63),Os02g0513000(OsRLCK72),Os02g0523800(OsIPK2),Os02g0769800,Os02g0777800(OsRLCK86),Os02g078…
BP	GO:0048584	positive regulation of response to stimulus	15	105	0.000144077	0.0131236	Os01g0884300(OsNAC6),Os02g0787300(SMG1),Os02g0805200(OsPCNA),Os03g0133000(NAC22),Os03g0285800(OsMSRMK2),Os03g0438100(AOC),Os03g0815100(SNAC1),Os03g0848600,Os04g0584600(OsCDPK13),Os06g0154200(D3),Os06g0154500(MAPK6),Os06g0191300(OsMKK5),Os06g0473200(OsMKK3),Os11g0184900(NAC5),Os11g0195500(PAD4)
BP	GO:1901700	response to oxygen-containing compound	45	531	0.000159126	0.0138903	Os01g0524500(OsMYBS1),Os01g0622600(OsCDPK1),Os01g0826400(OsWRKY24),Os01g0884300(OsNAC6),Os01g0939700,Os02g0126400(CDPK4),Os02g0181300(WRKY71),Os02g0629200(OsPIP2),Os02g0821400(OsRLCK90),Os03g0108600(OsRH50),Os03g0133000(NAC22),Os03g0180800(TIFY11A),Os03g0180900(OsJAZ2),Os03g0181100(OsJAZ4),Os03g0266300(Oshsp17.9A),Os03g0285800(OsMSRMK2),Os03g0402800(OsJAZ5),Os03g0437200(ZFP36),Os03g0438100(AOC),O…
BP	GO:0009628	response to abiotic stimulus	52	649	0.000205953	0.0172589	Os01g0102900(LIR1),Os01g0178000,Os01g0182600(GI),Os01g0225000,Os01g0286100(PIL15),Os01g0840100(OsMed37_1),Os01g0884300(OsNAC6),Os01g0952700,Os02g0181300(WRKY71),Os02g0181900(ClpB-m),Os02g0204400,Os02g0527300(HSFA3),Os02g0629200(OsPIP2),Os02g0758000(OsHsp24.1),Os02g0805200(OsPCNA),Os02g0821400(OsRLCK90),Os03g0133000(NAC22),Os03g0224700(HSFA9),Os03g0266300(Oshsp17.9A),Os03g0276500(OsHsp71.1),Os03g0…
MF	GO:0004724	magnesium-dependent protein serine/threonine phosphatase activity	12	77	0.000208869	0.0176842	Os02g0799000(OsPP2C27),Os03g0207400(OsPP2C29),Os03g0761100(OsPP2C34),Os03g0821300(XB15),Os04g0609600(OsPP2C44),Os07g0114000(OsPP2C61),Os07g0566200(OsPP2C64),Os07g0646100(OsPP2C65),Os08g0500300(OsPP2C66),Os09g0325700(PP2C1),Os11g0417400(OsPP2C75),Os12g0198200(OsPP2C77)
MF	GO:0003677	DNA binding	123	1953	0.000238218	0.0181522	Os01g0102400(OsHAP5H),Os01g0108600,Os01g0152300,Os01g0153100(OsFbox002),Os01g0153300,Os01g0165000(DREB2A),Os01g0261200(OsNAC8),Os01g0264000(RDD1),Os01g0286100(PIL15),Os01g0305900,Os01g0367900,Os01g0524500(OsMYBS1),Os01g0617700(CENP-C),Os01g0656400(OsWRKY15),Os01g0678700(Orysa),Os01g0693400(AP2/EREBP#127),Os01g0750100(WRKY13),Os01g0752500(ERF92),Os01g0816100(OsNAC4),Os01g0826400(OsWRKY24),Os01g083…
BP	GO:0007154	cell communication	93	1356	0.000270895	0.0218279	Os01g0136400(OsWAK1),Os01g0155200,Os01g0190300(OsIAA2),Os01g0267900(OsCam1-3),Os01g0286100(PIL15),Os01g0292200(OsCIPK01),Os01g0357900(OsRALF-4),Os01g0622600(OsCDPK1),Os01g0665200(OsMPK20-4),Os01g0667600(OsRab11C1),Os01g0699600(OsNPK1-PK),Os01g0810300(CaM61),Os01g0826400(OsWRKY24),Os01g0927600(OsARF4),Os01g0952500(RR4),Os02g0126400(CDPK4),Os02g0141100(OsARF5),Os02g0181300(WRKY71),Os02g0513000(OsRL…
MF	GO:0016301	kinase activity	107	1668	0.000325069	0.0224487	Os01g0105900,Os01g0136400(OsWAK1),Os01g0155200,Os01g0155500(OsCrRLK1L4),Os01g0191700(OsPFK01),Os01g0292200(OsCIPK01),Os01g0622600(OsCDPK1),Os01g0665200(OsMPK20-4),Os01g0690800,Os01g0699600(OsNPK1-PK),Os01g0742400,Os01g0748600,Os01g0769700(DRUS2),Os01g0848200(P5CS2),Os01g0892800(OsSTA40),Os02g0126400(CDPK4),Os02g0146500,Os02g0165100(OsRLCK63),Os02g0513000(OsRLCK72),Os02g0523800(OsIPK2),Os02g076980…
BP	GO:0009966	regulation of signal transduction	17	138	0.000334555	0.025959	Os01g0286100(PIL15),Os01g0826400(OsWRKY24),Os02g0181300(WRKY71),Os02g0787300(SMG1),Os03g0180800(TIFY11A),Os03g0180900(OsJAZ2),Os03g0181100(OsJAZ4),Os03g0402800(OsJAZ5),Os04g0287400(WRKY51),Os06g0191300(OsMKK5),Os06g0473200(OsMKK3),Os07g0685700(EIL2),Os08g0191000(OsPILS2),Os09g0439200(TIFY10C),Os10g0391400(OsJAZ),Os10g0392400(OsTIFY11d),Os11g0195500(PAD4)
MF	GO:0004683	calmodulin-dependent protein kinase activity	8	39	0.000353522	0.0224487	Os01g0622600(OsCDPK1),Os02g0126400(CDPK4),Os02g0821400(OsRLCK90),Os03g0788500(CDPK10),Os04g0584600(OsCDPK13),Os05g0585500(OsCDPK15),Os07g0568600(OsCDPK20),Os07g0641200(OsCDPK30)
BP	GO:0023051	regulation of signaling	17	139	0.000364522	0.0272741	Os01g0286100(PIL15),Os01g0826400(OsWRKY24),Os02g0181300(WRKY71),Os02g0787300(SMG1),Os03g0180800(TIFY11A),Os03g0180900(OsJAZ2),Os03g0181100(OsJAZ4),Os03g0402800(OsJAZ5),Os04g0287400(WRKY51),Os06g0191300(OsMKK5),Os06g0473200(OsMKK3),Os07g0685700(EIL2),Os08g0191000(OsPILS2),Os09g0439200(TIFY10C),Os10g0391400(OsJAZ),Os10g0392400(OsTIFY11d),Os11g0195500(PAD4)
BP	GO:0009700	indole phytoalexin biosynthetic process	3	4	0.000426074	0.0273924	Os03g0285800(OsMSRMK2),Os06g0154500(MAPK6),Os11g0195500(PAD4)
BP	GO:0010120	camalexin biosynthetic process	3	4	0.000426074	0.0273924	Os03g0285800(OsMSRMK2),Os06g0154500(MAPK6),Os11g0195500(PAD4)
BP	GO:0046217	indole phytoalexin metabolic process	3	4	0.000426074	0.0273924	Os03g0285800(OsMSRMK2),Os06g0154500(MAPK6),Os11g0195500(PAD4)
BP	GO:0052317	camalexin metabolic process	3	4	0.000426074	0.0273924	Os03g0285800(OsMSRMK2),Os06g0154500(MAPK6),Os11g0195500(PAD4)
BP	GO:0015698	inorganic anion transport	26	85	0.00043148	0.0273924	Os01g0547600(NRT2.4),Os01g0645900(OsSultr5),Os01g0704100(NRT2.3),Os01g0704700(OsCBSCLC2),Os02g0580900(OsNRT1.3A),Os02g0593500(OsPT14),Os02g0720700(OsCBSCLC9),Os02g0745100(LSI1),Os03g0114800,Os03g0150600(PT1),Os03g0249300,Os03g0263400(OsPT16),Os04g0185600(OsPT5),Os04g0186400(PT4),Os04g0448800(OsPT17),Os04g0652400(SULTR3),Os06g0493600(Pho1),Os06g0695800(STAR1),Os08g0406400(OsSultr1),Os09g0240500(Os…
MF	GO:0043565	sequence-specific DNA binding	58	797	0.000455477	0.0240119	Os01g0102400(OsHAP5H),Os01g0108600,Os01g0165000(DREB2A),Os01g0305900,Os01g0617700(CENP-C),Os01g0656400(OsWRKY15),Os01g0750100(WRKY13),Os01g0826400(OsWRKY24),Os01g0874300(R2R3-MYB),Os01g0881500(SCL1),Os01g0884300(OsNAC6),Os01g0948200,Os02g0181300(WRKY71),Os02g0187700,Os02g0316900,Os02g0462800(WRKY42),Os02g0527300(HSFA3),Os02g0752800(OsERF#049),Os03g0133000(NAC22),Os03g0181600(OsGATA22),Os03g022470…
BP	GO:0009266	response to temperature stimulus	23	223	0.00047128	0.0290391	Os01g0840100(OsMed37_1),Os01g0884300(OsNAC6),Os02g0181300(WRKY71),Os02g0181900(ClpB-m),Os02g0527300(HSFA3),Os02g0758000(OsHsp24.1),Os02g0821400(OsRLCK90),Os03g0224700(HSFA9),Os03g0266300(Oshsp17.9A),Os03g0276500(OsHsp71.1),Os03g0285800(OsMSRMK2),Os03g0289400(OsStr2),Os03g0821100(OsHSP70),Os04g0517100(OsMyb4),Os04g0540900(STRK1),Os04g0584600(OsCDPK13),Os04g0649100(SHAT1),Os05g0460000(OsctHSP70-1),…
MF	GO:0008144	drug binding	148	2466	0.000472184	0.0240119	Os01g0102800(CSB),Os01g0136400(OsWAK1),Os01g0155200,Os01g0155500(OsCrRLK1L4),Os01g0178000,Os01g0191700(OsPFK01),Os01g0292200(OsCIPK01),Os01g0367900,Os01g0534700(OsABCB3),Os01g0609300(OsPDR9),Os01g0618400(OsRH25),Os01g0622600(OsCDPK1),Os01g0665200(OsMPK20-4),Os01g0673500,Os01g0690800,Os01g0699600(OsNPK1-PK),Os01g0742400,Os01g0748600,Os01g0769700(DRUS2),Os01g0840100(OsMed37_1),Os01g0848200(P5CS2),O…
MF	GO:0008242	omega peptidase activity	4	9	0.000479793	0.0240119	Os01g0151400,Os03g0367900,Os03g0597600(OsASNase1),Os05g0517500
BP	GO:0044260	cellular macromolecule metabolic process	355	6464	0.0005003	0.0295021	Os01g0102400(OsHAP5H),Os01g0108600,Os01g0136400(OsWAK1),Os01g0144200,Os01g0151400,Os01g0155200,Os01g0155500(OsCrRLK1L4),Os01g0159300,Os01g0165000(DREB2A),Os01g0190300(OsIAA2),Os01g0218100(OsbHLH037),Os01g0261200(OsNAC8),Os01g0264000(RDD1),Os01g0286100(PIL15),Os01g0292200(OsCIPK01),Os01g0305900,Os01g0311400,Os01g0329800(IAI1),Os01g0524500(OsMYBS1),Os01g0534800,Os01g0555800(OsPDF1A),Os01g0559600(Os…
MF	GO:0140096	catalytic activity, acting on a protein	171	2918	0.000504187	0.0240119	Os01g0136400(OsWAK1),Os01g0151400,Os01g0155200,Os01g0155500(OsCrRLK1L4),Os01g0159300,Os01g0290000,Os01g0292200(OsCIPK01),Os01g0559600(OsVPE2),Os01g0622600(OsCDPK1),Os01g0663400(OsAP10),Os01g0665200(OsMPK20-4),Os01g0673500,Os01g0684800,Os01g0690800,Os01g0699600(OsNPK1-PK),Os01g0719100(OsRZFP34),Os01g0739200(OsPP14),Os01g0742400,Os01g0748600,Os01g0769700(DRUS2),Os01g0865700(OsPUB31),Os01g0892800(Os…
BP	GO:2000070	regulation of response to water deprivation	5	15	0.000506958	0.0295021	Os01g0884300(OsNAC6),Os03g0133000(NAC22),Os03g0815100(SNAC1),Os06g0154200(D3),Os09g0279500
MF	GO:1901363	heterocyclic compound binding	368	6961	0.00064044	0.0258397	Os01g0102400(OsHAP5H),Os01g0102800(CSB),Os01g0108600,Os01g0136400(OsWAK1),Os01g0152300,Os01g0153100(OsFbox002),Os01g0153300,Os01g0155200,Os01g0155500(OsCrRLK1L4),Os01g0165000(DREB2A),Os01g0178000,Os01g0191700(OsPFK01),Os01g0211600,Os01g0235300,Os01g0261200(OsNAC8),Os01g0264000(RDD1),Os01g0286100(PIL15),Os01g0292200(OsCIPK01),Os01g0305900,Os01g0329800(IAI1),Os01g0337900,Os01g0367900,Os01g0524500(O…
MF	GO:0000976	transcription regulatory region sequence-specific DNA binding	29	328	0.000692478	0.0258397	Os01g0102400(OsHAP5H),Os01g0108600,Os01g0165000(DREB2A),Os01g0305900,Os01g0656400(OsWRKY15),Os01g0750100(WRKY13),Os01g0874300(R2R3-MYB),Os02g0187700,Os02g0316900,Os02g0527300(HSFA3),Os03g0224700(HSFA9),Os04g0517100(OsMyb4),Os04g0649100(SHAT1),Os05g0560600,Os05g0569900,Os06g0108500,Os06g0108900(BEL1),Os06g0252300,Os06g0637500(R2R3-MYB),Os06g0646600,Os06g0667200(MADS30),Os06g0712700(SPW1),Os07g0108…
MF	GO:0001067	regulatory region nucleic acid binding	29	328	0.000692478	0.0258397	Os01g0102400(OsHAP5H),Os01g0108600,Os01g0165000(DREB2A),Os01g0305900,Os01g0656400(OsWRKY15),Os01g0750100(WRKY13),Os01g0874300(R2R3-MYB),Os02g0187700,Os02g0316900,Os02g0527300(HSFA3),Os03g0224700(HSFA9),Os04g0517100(OsMyb4),Os04g0649100(SHAT1),Os05g0560600,Os05g0569900,Os06g0108500,Os06g0108900(BEL1),Os06g0252300,Os06g0637500(R2R3-MYB),Os06g0646600,Os06g0667200(MADS30),Os06g0712700(SPW1),Os07g0108…
MF	GO:0005524	ATP binding	139	2314	0.000696448	0.0258397	Os01g0102800(CSB),Os01g0136400(OsWAK1),Os01g0155200,Os01g0155500(OsCrRLK1L4),Os01g0191700(OsPFK01),Os01g0292200(OsCIPK01),Os01g0367900,Os01g0534700(OsABCB3),Os01g0609300(OsPDR9),Os01g0618400(OsRH25),Os01g0622600(OsCDPK1),Os01g0665200(OsMPK20-4),Os01g0673500,Os01g0690800,Os01g0699600(OsNPK1-PK),Os01g0742400,Os01g0748600,Os01g0769700(DRUS2),Os01g0840100(OsMed37_1),Os01g0848200(P5CS2),Os01g0866100(R…
MF	GO:0097159	organic cyclic compound binding	368	6970	0.000712117	0.0258397	Os01g0102400(OsHAP5H),Os01g0102800(CSB),Os01g0108600,Os01g0136400(OsWAK1),Os01g0152300,Os01g0153100(OsFbox002),Os01g0153300,Os01g0155200,Os01g0155500(OsCrRLK1L4),Os01g0165000(DREB2A),Os01g0178000,Os01g0191700(OsPFK01),Os01g0211600,Os01g0235300,Os01g0261200(OsNAC8),Os01g0264000(RDD1),Os01g0286100(PIL15),Os01g0292200(OsCIPK01),Os01g0305900,Os01g0329800(IAI1),Os01g0337900,Os01g0367900,Os01g0524500(O…
CC	GO:0009536	plastid	82	1262	0.000714138	0.0754446	Os01g0102900(LIR1),Os01g0133500,Os01g0205200,Os01g0306800,Os01g0555800(OsPDF1A),Os01g0618400(OsRH25),Os01g0631200,Os01g0674700,Os01g0776700,Os01g0805300(PsbP),Os01g0929100,Os01g0952600,Os01g0966200,Os01g0971700,Os02g0151600,Os02g0173100(CYP97B4),Os02g0181900(ClpB-m),Os02g0720700(OsCBSCLC9),Os02g0744000,Os02g0751600(OsFKBP16-2),Os02g0778500,Os03g0118600,Os03g0125100(DSM2),Os03g0126000,Os03g0133300…
BP	GO:1901701	cellular response to oxygen-containing compound	27	289	0.00075814	0.0429271	Os01g0622600(OsCDPK1),Os01g0826400(OsWRKY24),Os01g0939700,Os02g0126400(CDPK4),Os02g0181300(WRKY71),Os03g0108600(OsRH50),Os03g0180800(TIFY11A),Os03g0180900(OsJAZ2),Os03g0181100(OsJAZ4),Os03g0402800(OsJAZ5),Os03g0438100(AOC),Os03g0788500(CDPK10),Os04g0287400(WRKY51),Os04g0584600(OsCDPK13),Os05g0585500(OsCDPK15),Os06g0154500(MAPK6),Os06g0473200(OsMKK3),Os06g0552300,Os07g0211900,Os07g0568600(OsCDPK20…
BP	GO:0006576	cellular biogenic amine metabolic process	9	53	0.000860924	0.0474641	Os01g0178000,Os02g0541325,Os03g0126000,Os03g0826500(OASA1),Os04g0463500(OASB1),Os04g0623300(PAO3),Os06g0528600(OSSPDS2),Os06g0632200(TS),Os06g0638700(OsCYL2)
CC	GO:0042651	thylakoid membrane	22	230	0.00088017	0.0754446	Os01g0102900(LIR1),Os01g0306800,Os01g0805300(PsbP),Os01g0929100,Os01g0934400,Os01g0966200,Os02g0744000,Os02g0751600(OsFKBP16-2),Os03g0158300,Os03g0634000,Os03g0769600,Os04g0448900(OsABA1),Os05g0401300,Os06g0217700,Os07g0105600,Os07g0133700(OsFKBP19),Os07g0489800,Os09g0279500,Os09g0439500(Lhca6),Os09g0453400(OsSigP6),Os10g0536500,Os12g0564400(PsbP)
CC	GO:0009507	chloroplast	80	1236	0.000928549	0.0754446	Os01g0102900(LIR1),Os01g0205200,Os01g0306800,Os01g0555800(OsPDF1A),Os01g0618400(OsRH25),Os01g0631200,Os01g0674700,Os01g0776700,Os01g0805300(PsbP),Os01g0929100,Os01g0952600,Os01g0966200,Os01g0971700,Os02g0151600,Os02g0173100(CYP97B4),Os02g0181900(ClpB-m),Os02g0720700(OsCBSCLC9),Os02g0744000,Os02g0751600(OsFKBP16-2),Os02g0778500,Os03g0118600,Os03g0125100(DSM2),Os03g0126000,Os03g0133300,Os03g0158300…
BP	GO:0006568	tryptophan metabolic process	6	25	0.00097359	0.0493177	Os01g0178000,Os03g0126000,Os03g0826500(OASA1),Os04g0463500(OASB1),Os06g0632200(TS),Os06g0638700(OsCYL2)
BP	GO:0006586	indolalkylamine metabolic process	6	25	0.00097359	0.0493177	Os01g0178000,Os03g0126000,Os03g0826500(OASA1),Os04g0463500(OASB1),Os06g0632200(TS),Os06g0638700(OsCYL2)
BP	GO:0006970	response to osmotic stress	18	165	0.000986262	0.0493177	Os01g0225000,Os01g0884300(OsNAC6),Os02g0181300(WRKY71),Os02g0758000(OsHsp24.1),Os02g0821400(OsRLCK90),Os03g0133000(NAC22),Os03g0266300(Oshsp17.9A),Os03g0285800(OsMSRMK2),Os03g0438100(AOC),Os03g0684500,Os03g0737000(OsCBSX4),Os03g0815100(SNAC1),Os04g0540900(STRK1),Os04g0584600(OsCDPK13),Os06g0154500(MAPK6),Os07g0685700(EIL2),Os09g0279500,Os11g0184900(NAC5)
BP	GO:0018130	heterocycle biosynthetic process	142	2316	0.001018	0.0493177	Os01g0102400(OsHAP5H),Os01g0108600,Os01g0165000(DREB2A),Os01g0178000,Os01g0190300(OsIAA2),Os01g0218100(OsbHLH037),Os01g0225000,Os01g0261200(OsNAC8),Os01g0264000(RDD1),Os01g0286100(PIL15),Os01g0305900,Os01g0524500(OsMYBS1),Os01g0575200(OsbHLH024),Os01g0610300,Os01g0631200,Os01g0656400(OsWRKY15),Os01g0678700(Orysa),Os01g0693400(AP2/EREBP#127),Os01g0750100(WRKY13),Os01g0752500(ERF92),Os01g0773800,Os…
MF	GO:0030554	adenyl nucleotide binding	155	2652	0.00109385	0.037887	Os01g0102800(CSB),Os01g0136400(OsWAK1),Os01g0155200,Os01g0155500(OsCrRLK1L4),Os01g0191700(OsPFK01),Os01g0292200(OsCIPK01),Os01g0367900,Os01g0534700(OsABCB3),Os01g0609300(OsPDR9),Os01g0618400(OsRH25),Os01g0622600(OsCDPK1),Os01g0665200(OsMPK20-4),Os01g0673500,Os01g0690800,Os01g0699600(OsNPK1-PK),Os01g0742400,Os01g0748600,Os01g0769700(DRUS2),Os01g0840100(OsMed37_1),Os01g0848200(P5CS2),Os01g0866100(R…
MF	GO:0009931	calcium-dependent protein serine/threonine kinase activity	7	38	0.00161103	0.0472157	Os01g0622600(OsCDPK1),Os02g0126400(CDPK4),Os03g0788500(CDPK10),Os04g0584600(OsCDPK13),Os05g0585500(OsCDPK15),Os07g0568600(OsCDPK20),Os07g0641200(OsCDPK30)
MF	GO:0022803	passive transmembrane transporter activity	47	160	0.00135945	0.0424702	Os01g0202800(OsNIP1),Os01g0226600(SLAC),Os01g0232000(OsTIP4),Os01g0623200(SLAC),Os01g0678500(TPC1),Os01g0704700(OsCBSCLC2),Os01g0817000,Os01g0950900(OsEnS-22),Os01g0975900(OsTIP1),Os02g0117500(OsGLR3.1),Os02g0245800(KAT3),Os02g0530100(OsATX1),Os02g0629200(OsPIP2),Os02g0720700(OsCBSCLC9),Os02g0745100(LSI1),Os02g0750100,Os02g0817500(KOB1),Os02g0823100(OsPIP1),Os03g0146100(OsTIP1),Os03g0233000,Os03g…
MF	GO:0032559	adenyl ribonucleotide binding	154	2645	0.00133712	0.0424536	Os01g0102800(CSB),Os01g0136400(OsWAK1),Os01g0155200,Os01g0155500(OsCrRLK1L4),Os01g0191700(OsPFK01),Os01g0292200(OsCIPK01),Os01g0367900,Os01g0534700(OsABCB3),Os01g0609300(OsPDR9),Os01g0618400(OsRH25),Os01g0622600(OsCDPK1),Os01g0665200(OsMPK20-4),Os01g0673500,Os01g0690800,Os01g0699600(OsNPK1-PK),Os01g0742400,Os01g0748600,Os01g0769700(DRUS2),Os01g0840100(OsMed37_1),Os01g0848200(P5CS2),Os01g0866100(R…
MF	GO:0010857	calcium-dependent protein kinase activity	7	38	0.00161103	0.0472157	Os01g0622600(OsCDPK1),Os02g0126400(CDPK4),Os03g0788500(CDPK10),Os04g0584600(OsCDPK13),Os05g0585500(OsCDPK15),Os07g0568600(OsCDPK20),Os07g0641200(OsCDPK30)
BP	GO:0051252	regulation of RNA metabolic process	120	1906	0.0010301	0.0493177	Os01g0102400(OsHAP5H),Os01g0108600,Os01g0165000(DREB2A),Os01g0190300(OsIAA2),Os01g0218100(OsbHLH037),Os01g0261200(OsNAC8),Os01g0264000(RDD1),Os01g0286100(PIL15),Os01g0305900,Os01g0329800(IAI1),Os01g0524500(OsMYBS1),Os01g0575200(OsbHLH024),Os01g0610300,Os01g0656400(OsWRKY15),Os01g0678700(Orysa),Os01g0693400(AP2/EREBP#127),Os01g0750100(WRKY13),Os01g0752500(ERF92),Os01g0773800,Os01g0816100(OsNAC4),O…
BP	GO:0071310	cellular response to organic substance	40	498	0.00103579	0.0493177	Os01g0190300(OsIAA2),Os01g0534800,Os01g0622600(OsCDPK1),Os01g0826400(OsWRKY24),Os01g0840100(OsMed37_1),Os01g0927600(OsARF4),Os01g0952500(RR4),Os02g0126400(CDPK4),Os02g0141100(OsARF5),Os02g0181300(WRKY71),Os02g0639800(OsRDCP2),Os03g0108600(OsRH50),Os03g0180800(TIFY11A),Os03g0180900(OsJAZ2),Os03g0181100(OsJAZ4),Os03g0276500(OsHsp71.1),Os03g0402800(OsJAZ5),Os03g0438100(AOC),Os03g0788500(CDPK10),Os03…

## Sheet: Table S6
Table S6. Go terms significantly enriched in panicles
Category	GO.ID	Term	list	Total	Pvalue	FDR	Gene
CC	GO:0005737	cytoplasm	611	6470	5.05342e-19	2.30941e-16	Os01g0102400(OsHAP5H),Os01g0105800(OsISC9),Os01g0107000,Os01g0121100,Os01g0133400(OsPGLCT),Os01g0136100(Oshsp16.9A),Os01g0140500(RPL24b),Os01g0168600,Os01g0173000,Os01g0174900(OsGRX1),Os01g0185200,Os01g0207200,Os01g0210500,Os01g0217800(OsDJ-1B),Os01g0229400(RAC1),Os01g0253300(rImpa1a),Os01g0256500,Os01g0266600(OsPrxII),Os01g0276700,Os01g0286600(PPX),Os01g0292200(OsCIPK01),Os01g0293000(OsSAMS3),Os…
BP	GO:0044281	small molecule metabolic process	187	1407	2.04694e-17	5.39982e-14	Os01g0168600,Os01g0185200,Os01g0217800(OsDJ-1B),Os01g0276700,Os01g0293000(OsSAMS3),Os01g0654500,Os01g0655800,Os01g0682001,Os01g0693800,Os01g0743500(OscytME3),Os01g0761300,Os01g0772900,Os01g0796400,Os01g0817700(BPM),Os01g0865100,Os01g0871300,Os01g0888500,Os01g0928800(OsLCB2a1),Os01g0951200(UMPS1),Os01g0951400(UMPS2),Os02g0168100(OsHPPD),Os02g0170100,Os02g0180500,Os02g0187100(OsCYL1),Os02g0196800,O…
BP	GO:0006082	organic acid metabolic process	125	885	1.13526e-13	1.4974e-10	Os01g0185200,Os01g0217800(OsDJ-1B),Os01g0276700,Os01g0654500,Os01g0655800,Os01g0682001,Os01g0693800,Os01g0743500(OscytME3),Os01g0761300,Os01g0772900,Os01g0796400,Os01g0865100,Os01g0871300,Os01g0888500,Os02g0168100(OsHPPD),Os02g0170100,Os02g0180500,Os02g0187100(OsCYL1),Os02g0196800,Os02g0236000,Os02g0302200,Os02g0503900,Os02g0533900(OsCPA1),Os02g0634800(UBC),Os02g0690800,Os02g0708100(GAT1),Os02g07…
BP	GO:0043436	oxoacid metabolic process	124	880	1.70945e-13	1.50317e-10	Os01g0185200,Os01g0217800(OsDJ-1B),Os01g0276700,Os01g0654500,Os01g0655800,Os01g0682001,Os01g0693800,Os01g0743500(OscytME3),Os01g0761300,Os01g0772900,Os01g0796400,Os01g0871300,Os01g0888500,Os02g0168100(OsHPPD),Os02g0170100,Os02g0180500,Os02g0187100(OsCYL1),Os02g0196800,Os02g0236000,Os02g0302200,Os02g0503900,Os02g0533900(OsCPA1),Os02g0634800(UBC),Os02g0690800,Os02g0708100(GAT1),Os02g0739600(OsPDHE1…
BP	GO:0019752	carboxylic acid metabolic process	119	848	7.37352e-13	4.86284e-10	Os01g0185200,Os01g0217800(OsDJ-1B),Os01g0276700,Os01g0654500,Os01g0655800,Os01g0682001,Os01g0693800,Os01g0743500(OscytME3),Os01g0761300,Os01g0772900,Os01g0796400,Os01g0871300,Os01g0888500,Os02g0168100(OsHPPD),Os02g0170100,Os02g0180500,Os02g0187100(OsCYL1),Os02g0196800,Os02g0236000,Os02g0302200,Os02g0533900(OsCPA1),Os02g0634800(UBC),Os02g0690800,Os02g0708100(GAT1),Os02g0739600(OsPDHE1-A),Os02g0773…
CC	GO:0005622	intracellular	858	10465	1.62519e-11	3.71355e-09	Os01g0102400(OsHAP5H),Os01g0104500(ONAC020),Os01g0104600(OsDET1),Os01g0105800(OsISC9),Os01g0107000,Os01g0121100,Os01g0133400(OsPGLCT),Os01g0136100(Oshsp16.9A),Os01g0140500(RPL24b),Os01g0153300,Os01g0165000(DREB2A),Os01g0168300,Os01g0168600,Os01g0173000,Os01g0174900(OsGRX1),Os01g0178500(OsIAA1),Os01g0184000,Os01g0185200,Os01g0186200,Os01g0187900,Os01g0192000(DOS),Os01g0207200,Os01g0210500,Os01g021…
BP	GO:1901700	response to oxygen-containing compound	73	531	5.93989e-08	3.13389e-05	Os01g0136100(Oshsp16.9A),Os01g0187900,Os01g0192000(DOS),Os01g0276700,Os01g0702500(OsLEA22),Os01g0783600(OsISC22),Os01g0841500(OsMYB3R-2),Os01g0851700(Pho2),Os01g0853400(OsCOI1a),Os01g0869900(SAPK4),Os01g0884300(OsNAC6),Os01g0897600(Os1bglu4),Os01g0911700(Vp1*),Os01g0923700(HK3),Os02g0115700(CATA1),Os02g0178800(OsGL1-2),Os02g0551100(SAPK6),Os02g0553200(APX8),Os02g0637700,Os02g0666200(OsPIP1a),Os02…
BP	GO:0032787	monocarboxylic acid metabolic process	58	399	2.12546e-07	8.47818e-05	Os01g0217800(OsDJ-1B),Os01g0276700,Os01g0655800,Os01g0743500(OscytME3),Os01g0761300,Os01g0796400,Os02g0196800,Os02g0634800(UBC),Os02g0739600(OsPDHE1-A),Os02g0817700(OsI57),Os03g0291500(ASN1),Os03g0297400,Os03g0432100(osppdka),Os03g0835400,Os04g0119400,Os04g0404800,Os04g0469500(OsPFK03),Os04g0486950,Os04g0608100(GalK2),Os04g0614600(OSL2),Os04g0643300,Os04g0671700(OsDJ-1C),Os05g0132100(OsLACS1),Os0…
BP	GO:0006520	cellular amino acid metabolic process	57	390	2.24971e-07	8.47818e-05	Os01g0185200,Os01g0682001,Os01g0693800,Os01g0772900,Os01g0871300,Os01g0888500,Os02g0168100(OsHPPD),Os02g0170100,Os02g0180500,Os02g0187100(OsCYL1),Os02g0196800,Os02g0236000,Os02g0302200,Os02g0533900(OsCPA1),Os02g0690800,Os02g0708100(GAT1),Os02g0773300,Os03g0106400,Os03g0143300,Os03g0157900,Os03g0264400(OASA2),Os03g0291500(ASN1),Os03g0710800(GF14F),Os03g0761200,Os03g0826500(OASA1),Os04g0254000,Os04…
BP	GO:0016226	iron-sulfur cluster assembly	12	30	4.69471e-07	0.000137607	Os01g0105800(OsISC9),Os01g0662600(OsISC6),Os01g0783600(OsISC22),Os01g0830000(OsABCI5),Os04g0596400,Os04g0674400,Os05g0568100(OsISC5),Os06g0134800,Os08g0369700(OsISC10),Os09g0338400(OsISC1),Os11g0181500(OsISC12),Os12g0485500(OsISC8)
BP	GO:0031163	metallo-sulfur cluster assembly	12	30	4.69471e-07	0.000137607	Os01g0105800(OsISC9),Os01g0662600(OsISC6),Os01g0783600(OsISC22),Os01g0830000(OsABCI5),Os04g0596400,Os04g0674400,Os05g0568100(OsISC5),Os06g0134800,Os08g0369700(OsISC10),Os09g0338400(OsISC1),Os11g0181500(OsISC12),Os12g0485500(OsISC8)
BP	GO:0016032	viral process	8	13	6.54892e-07	0.000170941	Os01g0253300(rImpa1a),Os01g0895100,Os03g0140500,Os03g0266300(Oshsp17.9A),Os04g0549600(OsDjA6),Os07g0616500(GLO5),Os09g0539500(OSK20),Os11g0456300(OSK1)
BP	GO:0009628	response to abiotic stimulus	81	649	7.12795e-07	0.000170941	Os01g0136100(Oshsp16.9A),Os01g0187900,Os01g0542000,Os01g0571300(OsHsfA7),Os01g0702500(OsLEA22),Os01g0713600(OsLFL1),Os01g0720500(Lhcb1.1),Os01g0841500(OsMYB3R-2),Os01g0850900,Os01g0851700(Pho2),Os01g0884300(OsNAC6),Os01g0923700(HK3),Os02g0115700(CATA1),Os02g0178800(OsGL1-2),Os02g0181900(ClpB-m),Os02g0290500(OsUbDKgamma4),Os02g0666200(OsPIP1a),Os02g0753800(ANN2),Os02g0758000(OsHsp24.1),Os02g075980…
CC	GO:0005777	peroxisome	24	110	7.55233e-07	8.62853e-05	Os01g0107000,Os01g0796400,Os01g0865100,Os01g0925200,Os02g0707100(OsMDHAR4),Os02g0817700(OsI57),Os03g0117100(PEX11-1),Os03g0131200(CATC),Os03g0356484,Os04g0486950,Os04g0527700,Os05g0101200(OsPex14),Os05g0163700(OsACX4),Os05g0392700,Os06g0127000(PEX11-5),Os06g0354500(ACX3),Os07g0616500(GLO5),Os08g0424500(SK2(T)(SCL),Os09g0133200,Os09g0314300,Os09g0394100,Os09g0533400(OsLon1),Os09g0544900,Os12g06327…
CC	GO:0042579	microbody	24	110	7.55233e-07	8.62853e-05	Os01g0107000,Os01g0796400,Os01g0865100,Os01g0925200,Os02g0707100(OsMDHAR4),Os02g0817700(OsI57),Os03g0117100(PEX11-1),Os03g0131200(CATC),Os03g0356484,Os04g0486950,Os04g0527700,Os05g0101200(OsPex14),Os05g0163700(OsACX4),Os05g0392700,Os06g0127000(PEX11-5),Os06g0354500(ACX3),Os07g0616500(GLO5),Os08g0424500(SK2(T)(SCL),Os09g0133200,Os09g0314300,Os09g0394100,Os09g0533400(OsLon1),Os09g0544900,Os12g06327…
BP	GO:0009266	response to temperature stimulus	36	223	3.95204e-06	0.000868789	Os01g0136100(Oshsp16.9A),Os01g0542000,Os01g0571300(OsHsfA7),Os01g0702500(OsLEA22),Os01g0841500(OsMYB3R-2),Os01g0884300(OsNAC6),Os01g0923700(HK3),Os02g0115700(CATA1),Os02g0181900(ClpB-m),Os02g0753800(ANN2),Os02g0758000(OsHsp24.1),Os03g0129300(GADPH),Os03g0218500,Os03g0245800(OsHSP26),Os03g0266300(Oshsp17.9A),Os03g0277300(HSP70),Os03g0322900(LEA17),Os03g0648400(OsDjA4),Os03g0699000(OLE18),Os03g0821…
BP	GO:0010035	response to inorganic substance	40	263	5.33526e-06	0.00103081	Os01g0136100(Oshsp16.9A),Os01g0187900,Os01g0702500(OsLEA22),Os01g0783600(OsISC22),Os01g0841500(OsMYB3R-2),Os01g0851700(Pho2),Os01g0884300(OsNAC6),Os01g0897600(Os1bglu4),Os01g0923700(HK3),Os02g0115700(CATA1),Os02g0178800(OsGL1-2),Os02g0666200(OsPIP1a),Os02g0716800(OsNRT1.5B),Os02g0753800(ANN2),Os02g0759800(OsSKIPa),Os02g0773300,Os03g0129300(GADPH),Os03g0131200(CATC),Os03g0218500,Os03g0266300(Oshsp…
BP	GO:0051188	cofactor biosynthetic process	35	217	5.47054e-06	0.00103081	Os01g0105800(OsISC9),Os01g0286600(PPX),Os01g0293000(OsSAMS3),Os01g0527700,Os01g0662600(OsISC6),Os01g0783600(OsISC22),Os01g0830000(OsABCI5),Os02g0140300,Os02g0739600(OsPDHE1-A),Os03g0131200(CATC),Os03g0405100,Os04g0119400,Os04g0404800,Os04g0596400,Os04g0614600(OSL2),Os04g0674400,Os05g0511500,Os05g0568100(OsISC5),Os06g0134800,Os06g0152200(OsBBX16),Os06g0246500,Os06g0561000(OsMIOX),Os07g0179400,Os07…
BP	GO:0044282	small molecule catabolic process	32	191	6.07801e-06	0.00106892	Os01g0761300,Os01g0817700(BPM),Os01g0865100,Os02g0168100(OsHPPD),Os02g0170100,Os02g0187100(OsCYL1),Os02g0196800,Os02g0634800(UBC),Os02g0637700,Os02g0773300,Os02g0817700(OsI57),Os03g0189400,Os03g0719300,Os03g0832600,Os03g0835400,Os04g0608100(GalK2),Os04g0671700(OsDJ-1C),Os05g0392700,Os06g0103300,Os06g0354500(ACX3),Os06g0561000(OsMIOX),Os08g0191700(GLYI-11),Os08g0424200,Os08g0465800(OsGAD1),Os09g03…
CC	GO:0031090	organelle membrane	127	1224	1.27585e-05	0.00116612	Os01g0107000,Os01g0210500,Os01g0321700,Os01g0356400(OsABCC8),Os01g0527700,Os01g0557500(OsCAX1a),Os01g0821700,Os01g0841000,Os01g0895100,Os01g0895600,Os01g0898900,Os01g0928800(OsLCB2a1),Os01g0934200,Os01g0936800,Os01g0966300,Os02g0100100(PDIL1),Os02g0119800,Os02g0164300,Os02g0178800(OsGL1-2),Os02g0181800,Os02g0218200,Os02g0467700,Os02g0498700,Os02g0520750,Os02g0533800,Os02g0565200,Os02g0661900,Os02…
BP	GO:0008652	cellular amino acid biosynthetic process	30	183	1.81695e-05	0.00299569	Os01g0682001,Os01g0772900,Os01g0871300,Os02g0180500,Os02g0690800,Os03g0106400,Os03g0157900,Os03g0264400(OASA2),Os03g0291500(ASN1),Os03g0826500(OASA1),Os04g0254000,Os04g0559400,Os04g0669800(OsMTK),Os05g0558400,Os06g0149900,Os06g0225800(OsSK2),Os06g0265000(ASN),Os06g0632200(TS),Os06g0709000,Os08g0135900(TS),Os08g0243100,Os08g0320400,Os08g0447000,Os10g0419400(SIP2),Os10g0549500,Os11g0142500(OsIPMS1)…
MF	GO:0016671	oxidoreductase activity, acting on a sulfur group of donors, disulfide as acceptor	8	19	1.8894e-05	0.0131532	Os03g0733800(ERO1),Os03g0767500,Os04g0430800,Os05g0404200(OsMSRB3),Os06g0138100(OsMSRA5),Os06g0472000(OsMSRB1),Os07g0186000(TRXH),Os10g0563600(OsMSRA4)
BP	GO:0055086	nucleobase-containing small molecule metabolic process	49	367	1.98739e-05	0.00308396	Os01g0217800(OsDJ-1B),Os01g0276700,Os01g0865100,Os01g0888500,Os01g0951200(UMPS1),Os01g0951400(UMPS2),Os02g0708100(GAT1),Os02g0714600,Os02g0739600(OsPDHE1-A),Os03g0113100(TK),Os03g0130400,Os03g0599800(OsUAM1),Os03g0761200,Os03g0780500(OsCBSIMPDH1),Os03g0831500,Os04g0119400,Os04g0346800,Os04g0404800,Os04g0469500(OsPFK03),Os04g0618200,Os04g0680400(OsALN),Os05g0209400,Os05g0430800,Os05g0517900,Os05g0…
CC	GO:0009507	chloroplast	127	1236	2.02879e-05	0.00154526	Os01g0133400(OsPGLCT),Os01g0173000,Os01g0286600(PPX),Os01g0645200,Os01g0716400,Os01g0720500(Lhcb1.1),Os01g0743500(OscytME3),Os01g0767100(OsProCP1),Os01g0783600(OsISC22),Os01g0821700,Os01g0851000(WLP2),Os01g0851700(Pho2),Os01g0871300,Os01g0895100,Os01g0911300(OsABCB24),Os01g0912700,Os01g0952600,Os01g0969000,Os02g0100100(PDIL1),Os02g0181900(ClpB-m),Os02g0553200(APX8),Os02g0612000,Os02g0617700,Os02g…
BP	GO:0044283	small molecule biosynthetic process	68	568	2.2444e-05	0.00325051	Os01g0217800(OsDJ-1B),Os01g0682001,Os01g0761300,Os01g0772900,Os01g0871300,Os01g0928800(OsLCB2a1),Os02g0180500,Os02g0690800,Os03g0106400,Os03g0117200,Os03g0157900,Os03g0192700(OsINO1),Os03g0255500,Os03g0264400(OASA2),Os03g0291500(ASN1),Os03g0297400,Os03g0405100,Os03g0780500(OsCBSIMPDH1),Os03g0826500(OASA1),Os04g0254000,Os04g0346800,Os04g0559400,Os04g0614600(OSL2),Os04g0643300,Os04g0669800(OsMTK),O…
BP	GO:0034599	cellular response to oxidative stress	13	48	2.34116e-05	0.00325051	Os01g0266600(OsPrxII),Os01g0675100(OsPrxII),Os01g0897600(Os1bglu4),Os02g0553200(APX8),Os03g0101600,Os03g0285700(OsAPX1),Os04g0573200(SOD),Os05g0323900(SODA1),Os06g0138100(OsMSRA5),Os06g0659500(OsGRX18),Os07g0638300(Os1-CysPrxA),Os10g0563600(OsMSRA4),Os11g0216900(OsIDI2)
BP	GO:0005996	monosaccharide metabolic process	26	151	2.70552e-05	0.00351419	Os01g0168600,Os01g0817700(BPM),Os02g0600400(OsG6PDH1),Os03g0129300(GADPH),Os03g0169000,Os03g0255500,Os03g0316200(OsGolS1),Os03g0832600,Os04g0485300(OsG6PDH2),Os04g0608100(GalK2),Os04g0618200,Os05g0363200(OsUXS5),Os06g0284200,Os06g0561000(OsMIOX),Os06g0668200(PGK),Os07g0641000,Os07g0669100(OsXYLA1),Os08g0126300(OsGapC3),Os09g0323000(OsUGE4),Os09g0498800,Os09g0505700,Os09g0535000,Os10g0456400,Os11g…
BP	GO:0006790	sulfur compound metabolic process	39	272	2.7975e-05	0.00351419	Os01g0105800(OsISC9),Os01g0293000(OsSAMS3),Os01g0662600(OsISC6),Os01g0772900,Os01g0783600(OsISC22),Os01g0830000(OsABCI5),Os01g0966000,Os02g0503900,Os02g0739600(OsPDHE1-A),Os02g0773300,Os02g0813500(OsGR2),Os03g0760200(bel),Os03g0761200,Os04g0119400,Os04g0404800,Os04g0596400,Os04g0614600(OSL2),Os04g0669800(OsMTK),Os04g0674400,Os05g0387200,Os05g0511500,Os05g0568100(OsISC5),Os06g0134800,Os06g0149900,…
BP	GO:0016053	organic acid biosynthetic process	53	415	3.21768e-05	0.00369054	Os01g0217800(OsDJ-1B),Os01g0682001,Os01g0761300,Os01g0772900,Os01g0871300,Os02g0180500,Os02g0690800,Os03g0106400,Os03g0157900,Os03g0264400(OASA2),Os03g0291500(ASN1),Os03g0297400,Os03g0826500(OASA1),Os04g0254000,Os04g0559400,Os04g0614600(OSL2),Os04g0643300,Os04g0669800(OsMTK),Os04g0671700(OsDJ-1C),Os05g0511500,Os05g0558400,Os05g0574600(OsCHS),Os06g0143400(FATB1),Os06g0149900,Os06g0225800(OsSK2),Os…
BP	GO:0046394	carboxylic acid biosynthetic process	53	415	3.21768e-05	0.00369054	Os01g0217800(OsDJ-1B),Os01g0682001,Os01g0761300,Os01g0772900,Os01g0871300,Os02g0180500,Os02g0690800,Os03g0106400,Os03g0157900,Os03g0264400(OASA2),Os03g0291500(ASN1),Os03g0297400,Os03g0826500(OASA1),Os04g0254000,Os04g0559400,Os04g0614600(OSL2),Os04g0643300,Os04g0669800(OsMTK),Os04g0671700(OsDJ-1C),Os05g0511500,Os05g0558400,Os05g0574600(OsCHS),Os06g0143400(FATB1),Os06g0149900,Os06g0225800(OsSK2),Os…
CC	GO:0009536	plastid	128	1262	3.44615e-05	0.00224984	Os01g0133400(OsPGLCT),Os01g0173000,Os01g0286600(PPX),Os01g0645200,Os01g0716400,Os01g0720500(Lhcb1.1),Os01g0743500(OscytME3),Os01g0767100(OsProCP1),Os01g0783600(OsISC22),Os01g0821700,Os01g0851000(WLP2),Os01g0851700(Pho2),Os01g0871300,Os01g0895100,Os01g0911300(OsABCB24),Os01g0912700,Os01g0952600,Os01g0969000,Os02g0100100(PDIL1),Os02g0181900(ClpB-m),Os02g0553200(APX8),Os02g0612000,Os02g0617700,Os02g…
BP	GO:0007031	peroxisome organization	11	37	3.83952e-05	0.00422027	Os01g0107000,Os01g0865100,Os02g0634800(UBC),Os03g0117100(PEX11-1),Os03g0356484,Os04g0527700,Os05g0101200(OsPex14),Os05g0392700,Os06g0127000(PEX11-5),Os09g0314300,Os09g0533400(OsLon1)
BP	GO:1901605	alpha-amino acid metabolic process	37	258	4.42893e-05	0.00467341	Os01g0682001,Os01g0772900,Os01g0888500,Os02g0168100(OsHPPD),Os02g0170100,Os02g0187100(OsCYL1),Os02g0196800,Os02g0533900(OsCPA1),Os02g0690800,Os02g0708100(GAT1),Os02g0773300,Os03g0157900,Os03g0264400(OASA2),Os03g0291500(ASN1),Os03g0710800(GF14F),Os03g0761200,Os03g0826500(OASA1),Os04g0254000,Os04g0669800(OsMTK),Os06g0103300,Os06g0149900,Os06g0265000(ASN),Os06g0632200(TS),Os06g0709000,Os07g0437500(T…
MF	GO:0008483	transaminase activity	13	53	4.64776e-05	0.0131532	Os01g0871300,Os02g0236000,Os02g0302200,Os03g0106400,Os03g0157900,Os04g0559400,Os04g0614600(OSL2),Os05g0558400,Os06g0548000,Os09g0433900(OsEnS-128),Os10g0390600(OsAlaAT4),Os10g0549500,Os12g0131100
MF	GO:0016769	transferase activity, transferring nitrogenous groups	13	53	4.64776e-05	0.0131532	Os01g0871300,Os02g0236000,Os02g0302200,Os03g0106400,Os03g0157900,Os04g0559400,Os04g0614600(OSL2),Os05g0558400,Os06g0548000,Os09g0433900(OsEnS-128),Os10g0390600(OsAlaAT4),Os10g0549500,Os12g0131100
MF	GO:0051537	2 iron, 2 sulfur cluster binding	13	53	4.64776e-05	0.0131532	Os01g0105800(OsISC9),Os01g0174900(OsGRX1),Os01g0662600(OsISC6),Os01g0783600(OsISC22),Os02g0792800,Os03g0790900(AAO3),Os04g0674400,Os05g0568100(OsISC5),Os08g0249000(OsBBX25),Os08g0369700(OsISC10),Os09g0370300(SDH2-2),Os10g0138100(AO),Os12g0485500(OsISC8)
BP	GO:0006081	cellular aldehyde metabolic process	13	51	4.71966e-05	0.00478864	Os01g0217800(OsDJ-1B),Os02g0178800(OsGL1-2),Os02g0637700,Os03g0189400,Os04g0486950,Os04g0671700(OsDJ-1C),Os06g0531200(OsDJ-1E),Os08g0191700(GLYI-11),Os09g0516600(OsGLYII3),Os09g0535000,Os11g0186200(OsALDH3H2),Os11g0210300(ADH1),Os12g0632700
BP	GO:0001101	response to acid chemical	49	381	5.28693e-05	0.00516552	Os01g0187900,Os01g0192000(DOS),Os01g0702500(OsLEA22),Os01g0841500(OsMYB3R-2),Os01g0851700(Pho2),Os01g0853400(OsCOI1a),Os01g0869900(SAPK4),Os01g0884300(OsNAC6),Os01g0911700(Vp1*),Os01g0923700(HK3),Os02g0115700(CATA1),Os02g0178800(OsGL1-2),Os02g0551100(SAPK6),Os02g0666200(OsPIP1a),Os02g0716800(OsNRT1.5B),Os02g0753800(ANN2),Os02g0759800(OsSKIPa),Os03g0131200(CATC),Os03g0322900(LEA17),Os03g0390200(SA…
CC	GO:0005829	cytosol	129	1286	5.3282e-05	0.00304373	Os01g0121100,Os01g0140500(RPL24b),Os01g0185200,Os01g0217800(OsDJ-1B),Os01g0253300(rImpa1a),Os01g0293000(OsSAMS3),Os01g0321700,Os01g0542000,Os01g0616400(OsC3H8),Os01g0702500(OsLEA22),Os01g0761300,Os01g0847800(AKR3),Os01g0851700(Pho2),Os01g0860300,Os01g0875700(OsDjB2),Os01g0897600(Os1bglu4),Os01g0966000,Os02g0140300,Os02g0168100(OsHPPD),Os02g0196800,Os02g0506500,Os02g0617700,Os02g0637700,Os02g06908…
BP	GO:0062197	cellular response to chemical stress	13	52	5.8824e-05	0.00522926	Os01g0266600(OsPrxII),Os01g0675100(OsPrxII),Os01g0897600(Os1bglu4),Os02g0553200(APX8),Os03g0101600,Os03g0285700(OsAPX1),Os04g0573200(SOD),Os05g0323900(SODA1),Os06g0138100(OsMSRA5),Os06g0659500(OsGRX18),Os07g0638300(Os1-CysPrxA),Os10g0563600(OsMSRA4),Os11g0216900(OsIDI2)
BP	GO:0019637	organophosphate metabolic process	65	553	5.93906e-05	0.00522926	Os01g0139600,Os01g0172400(OsPLDalpha1),Os01g0217800(OsDJ-1B),Os01g0276700,Os01g0888500,Os01g0931300,Os01g0951200(UMPS1),Os01g0951400(UMPS2),Os02g0119800,Os02g0123600,Os02g0140300,Os02g0290500(OsUbDKgamma4),Os02g0600400(OsG6PDH1),Os02g0714600,Os02g0739600(OsPDHE1-A),Os03g0113100(TK),Os03g0130400,Os03g0192700(OsINO1),Os03g0708000,Os03g0780500(OsCBSIMPDH1),Os03g0831500,Os04g0119400,Os04g0266900,Os04…
BP	GO:0009414	response to water deprivation	20	106	5.97316e-05	0.00522926	Os01g0702500(OsLEA22),Os01g0841500(OsMYB3R-2),Os01g0851700(Pho2),Os01g0884300(OsNAC6),Os01g0923700(HK3),Os02g0115700(CATA1),Os02g0178800(OsGL1-2),Os02g0666200(OsPIP1a),Os02g0753800(ANN2),Os02g0759800(OsSKIPa),Os03g0131200(CATC),Os03g0322900(LEA17),Os03g0815100(SNAC1),Os04g0631100,Os05g0584200(LEA8),Os06g0154200(D3),Os06g0211200(BZIP46),Os06g0320700,Os11g0454000(RAB21),Os11g0454300(Rab16A)
BP	GO:0006740	NADPH regeneration	8	21	6.14507e-05	0.00522926	Os02g0600400(OsG6PDH1),Os04g0266900,Os04g0306400(OsRPI),Os04g0485300(OsG6PDH2),Os07g0604000,Os08g0547100,Os09g0280300,Os09g0505700
BP	GO:0006753	nucleoside phosphate metabolic process	39	283	6.82285e-05	0.00562459	Os01g0217800(OsDJ-1B),Os01g0276700,Os01g0888500,Os01g0951200(UMPS1),Os01g0951400(UMPS2),Os02g0714600,Os02g0739600(OsPDHE1-A),Os03g0113100(TK),Os03g0130400,Os03g0780500(OsCBSIMPDH1),Os03g0831500,Os04g0119400,Os04g0346800,Os04g0404800,Os04g0469500(OsPFK03),Os05g0209400,Os05g0430800,Os05g0517900,Os05g0524400(OsPFK05),Os06g0142700,Os06g0151900(OsPFK06),Os06g0246500,Os06g0326400(OsPFPA2),Os06g0531200(…
BP	GO:0009415	response to water	20	108	7.85623e-05	0.00628023	Os01g0702500(OsLEA22),Os01g0841500(OsMYB3R-2),Os01g0851700(Pho2),Os01g0884300(OsNAC6),Os01g0923700(HK3),Os02g0115700(CATA1),Os02g0178800(OsGL1-2),Os02g0666200(OsPIP1a),Os02g0753800(ANN2),Os02g0759800(OsSKIPa),Os03g0131200(CATC),Os03g0322900(LEA17),Os03g0815100(SNAC1),Os04g0631100,Os05g0584200(LEA8),Os06g0154200(D3),Os06g0211200(BZIP46),Os06g0320700,Os11g0454000(RAB21),Os11g0454300(Rab16A)
BP	GO:0009072	aromatic amino acid family metabolic process	16	76	8.29335e-05	0.00643466	Os01g0871300,Os02g0168100(OsHPPD),Os02g0180500,Os02g0187100(OsCYL1),Os02g0196800,Os03g0264400(OASA2),Os03g0710800(GF14F),Os03g0826500(OASA1),Os06g0103300,Os06g0225800(OsSK2),Os06g0632200(TS),Os06g0709000,Os07g0437500(TDC2),Os08g0135900(TS),Os08g0320400,Os12g0210200(OsGSTZ1)
BP	GO:0072521	purine-containing compound metabolic process	34	237	8.82736e-05	0.00663111	Os01g0276700,Os01g0865100,Os01g0888500,Os02g0714600,Os02g0739600(OsPDHE1-A),Os03g0130400,Os03g0761200,Os03g0780500(OsCBSIMPDH1),Os03g0831500,Os04g0119400,Os04g0404800,Os04g0469500(OsPFK03),Os04g0680400(OsALN),Os05g0209400,Os05g0430800,Os05g0524400(OsPFK05),Os06g0142700,Os06g0151900(OsPFK06),Os06g0246500,Os06g0326400(OsPFPA2),Os06g0608700(OsAld-Y),Os06g0668200(PGK),Os07g0179400,Os08g0118900,Os08g0…
BP	GO:0044403	symbiotic process	8	22	9.04927e-05	0.00663111	Os01g0253300(rImpa1a),Os01g0895100,Os03g0140500,Os03g0266300(Oshsp17.9A),Os04g0549600(OsDjA6),Os07g0616500(GLO5),Os09g0539500(OSK20),Os11g0456300(OSK1)
BP	GO:0009117	nucleotide metabolic process	38	278	0.000100149	0.00714037	Os01g0217800(OsDJ-1B),Os01g0276700,Os01g0888500,Os01g0951200(UMPS1),Os01g0951400(UMPS2),Os02g0714600,Os02g0739600(OsPDHE1-A),Os03g0130400,Os03g0780500(OsCBSIMPDH1),Os03g0831500,Os04g0119400,Os04g0346800,Os04g0404800,Os04g0469500(OsPFK03),Os05g0209400,Os05g0430800,Os05g0517900,Os05g0524400(OsPFK05),Os06g0142700,Os06g0151900(OsPFK06),Os06g0246500,Os06g0326400(OsPFPA2),Os06g0531200(OsDJ-1E),Os06g060…
MF	GO:0052654	L-leucine transaminase activity	4	5	0.00010602	0.017145	Os03g0106400,Os04g0559400,Os05g0558400,Os10g0549500
MF	GO:0052655	L-valine transaminase activity	4	5	0.00010602	0.017145	Os03g0106400,Os04g0559400,Os05g0558400,Os10g0549500
MF	GO:0052656	L-isoleucine transaminase activity	4	5	0.00010602	0.017145	Os03g0106400,Os04g0559400,Os05g0558400,Os10g0549500
BP	GO:0006457	protein folding	31	211	0.000114124	0.00792262	Os01g0136100(Oshsp16.9A),Os01g0875700(OsDjB2),Os01g0886600(OsSTA38),Os01g0895600,Os02g0100100(PDIL1),Os02g0181900(ClpB-m),Os02g0259900,Os02g0612000,Os02g0760300(OsFKBP12),Os03g0218500,Os03g0266300(Oshsp17.9A),Os03g0277300(HSP70),Os03g0619400,Os03g0648400(OsDjA4),Os03g0733800(ERO1),Os03g0821100(OsHSP70),Os04g0527700,Os04g0549600(OsDjA6),Os05g0460000(OsctHSP70-1),Os05g0512400,Os05g0562300(OsDjB7),O…
MF	GO:0050662	coenzyme binding	57	504	0.000151005	0.0213671	Os01g0180900(PEG1),Os01g0654500,Os01g0693800,Os01g0743500(OscytME3),Os01g0796400,Os01g0851700(Pho2),Os01g0871300,Os01g0928800(OsLCB2a1),Os02g0180700(OsCCR21),Os02g0236000,Os02g0302200,Os02g0600400(OsG6PDH1),Os02g0707100(OsMDHAR4),Os02g0813500(OsGR2),Os03g0126100,Os03g0129300(GADPH),Os03g0157900,Os03g0790900(AAO3),Os03g0835400,Os04g0346000,Os04g0485300(OsG6PDH2),Os04g0614600(OSL2),Os04g0653400(OsC…
BP	GO:1902584	positive regulation of response to water deprivation	6	13	0.000151876	0.0102372	Os01g0841500(OsMYB3R-2),Os01g0884300(OsNAC6),Os02g0759800(OsSKIPa),Os03g0322900(LEA17),Os03g0815100(SNAC1),Os06g0154200(D3)
BP	GO:0000302	response to reactive oxygen species	15	72	0.000155227	0.0102372	Os01g0136100(Oshsp16.9A),Os01g0783600(OsISC22),Os01g0897600(Os1bglu4),Os02g0115700(CATA1),Os02g0553200(APX8),Os03g0131200(CATC),Os03g0218500,Os03g0266300(Oshsp17.9A),Os03g0285700(OsAPX1),Os04g0573200(SOD),Os05g0323900(SODA1),Os07g0497400,Os11g0106700(OsFER1),Os11g0216900(OsIDI2),Os12g0548300(OsNDPK2)
BP	GO:0006568	tryptophan metabolic process	8	25	0.000251984	0.015827	Os02g0187100(OsCYL1),Os03g0264400(OASA2),Os03g0710800(GF14F),Os03g0826500(OASA1),Os06g0632200(TS),Os07g0437500(TDC2),Os08g0135900(TS),Os08g0320400
BP	GO:0006586	indolalkylamine metabolic process	8	25	0.000251984	0.015827	Os02g0187100(OsCYL1),Os03g0264400(OASA2),Os03g0710800(GF14F),Os03g0826500(OASA1),Os06g0632200(TS),Os07g0437500(TDC2),Os08g0135900(TS),Os08g0320400
BP	GO:0006739	NADP metabolic process	9	32	0.000310811	0.0190362	Os01g0654500,Os02g0600400(OsG6PDH1),Os04g0266900,Os04g0306400(OsRPI),Os04g0485300(OsG6PDH2),Os07g0604000,Os08g0547100,Os09g0280300,Os09g0505700
MF	GO:0051536	iron-sulfur cluster binding	22	143	0.000313458	0.0335865	Os01g0105800(OsISC9),Os01g0174900(OsGRX1),Os01g0363300,Os01g0662600(OsISC6),Os01g0783600(OsISC22),Os02g0792800,Os03g0136900,Os03g0748700(OsISC38),Os03g0790900(AAO3),Os04g0281900,Os04g0674400,Os05g0137300,Os05g0430800,Os05g0511500,Os05g0568100(OsISC5),Os06g0656300,Os08g0249000(OsBBX25),Os08g0369700(OsISC10),Os09g0370300(SDH2-2),Os10g0138100(AO),Os11g0181500(OsISC12),Os12g0485500(OsISC8)
MF	GO:0051540	metal cluster binding	22	143	0.000313458	0.0335865	Os01g0105800(OsISC9),Os01g0174900(OsGRX1),Os01g0363300,Os01g0662600(OsISC6),Os01g0783600(OsISC22),Os02g0792800,Os03g0136900,Os03g0748700(OsISC38),Os03g0790900(AAO3),Os04g0281900,Os04g0674400,Os05g0137300,Os05g0430800,Os05g0511500,Os05g0568100(OsISC5),Os06g0656300,Os08g0249000(OsBBX25),Os08g0369700(OsISC10),Os09g0370300(SDH2-2),Os10g0138100(AO),Os11g0181500(OsISC12),Os12g0485500(OsISC8)
MF	GO:0000340	RNA 7-methylguanosine cap binding	3	3	0.00032637	0.0335865	Os01g0970400(p26),Os03g0262400,Os10g0467600(p28)
BP	GO:0042430	indole-containing compound metabolic process	11	46	0.000329007	0.0190362	Os02g0187100(OsCYL1),Os02g0503900,Os03g0264400(OASA2),Os03g0710800(GF14F),Os03g0760200(bel),Os03g0826500(OASA1),Os06g0632200(TS),Os07g0437500(TDC2),Os08g0135900(TS),Os08g0320400,Os09g0133200
BP	GO:0006098	pentose-phosphate shunt	7	20	0.000331632	0.0190362	Os02g0600400(OsG6PDH1),Os04g0266900,Os04g0306400(OsRPI),Os04g0485300(OsG6PDH2),Os07g0604000,Os08g0547100,Os09g0505700
BP	GO:0009123	nucleoside monophosphate metabolic process	13	61	0.000331943	0.0190362	Os01g0888500,Os01g0951200(UMPS1),Os01g0951400(UMPS2),Os03g0113100(TK),Os03g0130400,Os03g0780500(OsCBSIMPDH1),Os03g0831500,Os05g0430800,Os06g0617800,Os07g0639900,Os08g0118900,Os09g0467100,Os12g0515600(cGK)
CC	GO:0098805	whole membrane	53	455	0.000335302	0.0161787	Os01g0107000,Os01g0210500,Os01g0321700,Os01g0356400(OsABCC8),Os01g0557500(OsCAX1a),Os01g0841000,Os02g0100100(PDIL1),Os02g0674700,Os02g0697800,Os02g0707100(OsMDHAR4),Os02g0732500(OsARL1b),Os03g0117100(PEX11-1),Os03g0137500(OSVDAC6),Os03g0167500(OsRMR3),Os03g0356484,Os03g0582200,Os03g0639800(OsVPS2),Os03g0707900,Os03g0791500,Os03g0831800(OsWD40-95),Os03g0835100,Os04g0298600,Os04g0455900,Os04g053070…
CC	GO:0012511	monolayer-surrounded lipid storage body	4	6	0.00035402	0.0161787	Os01g0643900,Os03g0699000(OLE18),Os06g0473800,Os09g0324000(OsOLE4)
BP	GO:0006572	tyrosine catabolic process	3	3	0.000372402	0.0202119	Os02g0168100(OsHPPD),Os02g0196800,Os06g0103300
BP	GO:0006820	anion transport	126	318	0.000374832	0.0202119	Os01g0167500,Os01g0265200(OsPAPST1),Os01g0303300,Os01g0386600,Os01g0571000,Os01g0645900(OsSultr5),Os01g0704700(OsCBSCLC2),Os01g0706700,Os01g0719300(OsSultr3),Os01g0749900,Os01g0825800(OsATL7),Os01g0857400(OsGAT3),Os01g0908600(OsProT1),Os01g0934200,Os02g0191300(OsATL6),Os02g0191800,Os02g0201500,Os02g0202400(BT1-1),Os02g0226300,Os02g0238500,Os02g0468400,Os02g0593500(OsPT14),Os02g0614100(BC14),Os02g…
BP	GO:0010029	regulation of seed germination	6	15	0.000390753	0.0202119	Os01g0546900(JMJ709),Os01g0923700(HK3),Os03g0707600(SLR1),Os04g0648500,Os06g0154200(D3),Os12g0478200(OsABA45)
BP	GO:1900140	regulation of seedling development	6	15	0.000390753	0.0202119	Os01g0546900(JMJ709),Os01g0923700(HK3),Os03g0707600(SLR1),Os04g0648500,Os06g0154200(D3),Os12g0478200(OsABA45)
BP	GO:2000070	regulation of response to water deprivation	6	15	0.000390753	0.0202119	Os01g0841500(OsMYB3R-2),Os01g0884300(OsNAC6),Os02g0759800(OsSKIPa),Os03g0322900(LEA17),Os03g0815100(SNAC1),Os06g0154200(D3)
BP	GO:0006163	purine nucleotide metabolic process	29	207	0.000423248	0.0214717	Os01g0276700,Os01g0888500,Os02g0714600,Os02g0739600(OsPDHE1-A),Os03g0130400,Os03g0780500(OsCBSIMPDH1),Os03g0831500,Os04g0119400,Os04g0404800,Os04g0469500(OsPFK03),Os05g0209400,Os05g0430800,Os05g0524400(OsPFK05),Os06g0142700,Os06g0151900(OsPFK06),Os06g0246500,Os06g0326400(OsPFPA2),Os06g0608700(OsAld-Y),Os06g0668200(PGK),Os07g0179400,Os08g0118900,Os08g0126300(OsGapC3),Os08g0457600,Os09g0394100,Os09…
MF	GO:0043169	cation binding	212	2814	0.000431849	0.0214947	Os01g0149800(OsMT2a),Os01g0172400(OsPLDalpha1),Os01g0174900(OsGRX1),Os01g0180900(PEG1),Os01g0187900,Os01g0192000(DOS),Os01g0258700(OsC3H6),Os01g0267900(OsCam1-3),Os01g0276700,Os01g0293000(OsSAMS3),Os01g0321700,Os01g0376700,Os01g0616400(OsC3H8),Os01g0654500,Os01g0662600(OsISC6),Os01g0679700,Os01g0711500(OsCBL10),Os01g0743500(OscytME3),Os01g0745700(OsGATA6),Os01g0772900,Os01g0783600(OsISC22),Os01g0…
MF	GO:0046872	metal ion binding	210	2790	0.000453808	0.0188536	Os01g0149800(OsMT2a),Os01g0172400(OsPLDalpha1),Os01g0174900(OsGRX1),Os01g0180900(PEG1),Os01g0187900,Os01g0192000(DOS),Os01g0258700(OsC3H6),Os01g0267900(OsCam1-3),Os01g0276700,Os01g0293000(OsSAMS3),Os01g0321700,Os01g0376700,Os01g0616400(OsC3H8),Os01g0654500,Os01g0662600(OsISC6),Os01g0679700,Os01g0711500(OsCBL10),Os01g0743500(OscytME3),Os01g0745700(OsGATA6),Os01g0772900,Os01g0783600(OsISC22),Os01g0…
BP	GO:0006090	pyruvate metabolic process	17	96	0.000456371	0.0222946	Os01g0276700,Os01g0743500(OscytME3),Os02g0739600(OsPDHE1-A),Os03g0432100(osppdka),Os04g0119400,Os04g0469500(OsPFK03),Os05g0405000(flo4),Os05g0524400(OsPFK05),Os06g0151900(OsPFK06),Os06g0246500,Os06g0326400(OsPFPA2),Os06g0608700(OsAld-Y),Os06g0668200(PGK),Os07g0496200,Os08g0126300(OsGapC3),Os09g0479800(OsEnS-130),Os09g0535000
BP	GO:0009409	response to cold	18	105	0.000473202	0.0226965	Os01g0542000,Os01g0702500(OsLEA22),Os01g0841500(OsMYB3R-2),Os01g0884300(OsNAC6),Os01g0923700(HK3),Os02g0753800(ANN2),Os03g0129300(GADPH),Os03g0322900(LEA17),Os03g0699000(OLE18),Os04g0600800(COLD1),Os04g0649100(SHAT1),Os05g0157200,Os06g0473800,Os07g0186000(TRXH),Os10g0548400,Os11g0106700(OsFER1),Os11g0454000(RAB21),Os11g0454300(Rab16A)
BP	GO:0009737	response to abscisic acid	26	180	0.000513354	0.0240013	Os01g0702500(OsLEA22),Os01g0869900(SAPK4),Os01g0911700(Vp1*),Os01g0923700(HK3),Os02g0115700(CATA1),Os02g0178800(OsGL1-2),Os02g0551100(SAPK6),Os03g0131200(CATC),Os03g0390200(SAPK1),Os03g0707600(SLR1),Os03g0805400,Os04g0600800(COLD1),Os04g0691100(SAPK5),Os05g0585500(OsCDPK15),Os06g0211200(BZIP46),Os06g0528300(OsPYL/RCAR8),Os07g0622000(SAPK2),Os08g0467500(OsEnS-122),Os08g0540400(OsCDPK21),Os10g05107…
BP	GO:0006165	nucleoside diphosphate phosphorylation	15	80	0.000518603	0.0240013	Os01g0276700,Os02g0739600(OsPDHE1-A),Os04g0119400,Os04g0469500(OsPFK03),Os05g0524400(OsPFK05),Os06g0151900(OsPFK06),Os06g0246500,Os06g0326400(OsPFPA2),Os06g0608700(OsAld-Y),Os06g0668200(PGK),Os07g0639900,Os08g0126300(OsGapC3),Os09g0479800(OsEnS-130),Os09g0535000,Os12g0548300(OsNDPK2)
MF	GO:0030170	pyridoxal phosphate binding	18	111	0.0005625	0.0489808	Os01g0693800,Os01g0851700(Pho2),Os01g0871300,Os01g0928800(OsLCB2a1),Os02g0236000,Os02g0302200,Os03g0157900,Os04g0614600(OSL2),Os06g0130400(SSG6),Os06g0149900,Os06g0548000,Os06g0632200(TS),Os07g0437500(TDC2),Os08g0465800(OsGAD1),Os09g0338400(OsISC1),Os09g0433900(OsEnS-128),Os10g0189600,Os10g0390600(OsAlaAT4)
MF	GO:0070279	vitamin B6 binding	18	111	0.0005625	0.0489808	Os01g0693800,Os01g0851700(Pho2),Os01g0871300,Os01g0928800(OsLCB2a1),Os02g0236000,Os02g0302200,Os03g0157900,Os04g0614600(OSL2),Os06g0130400(SSG6),Os06g0149900,Os06g0548000,Os06g0632200(TS),Os07g0437500(TDC2),Os08g0465800(OsGAD1),Os09g0338400(OsISC1),Os09g0433900(OsEnS-128),Os10g0189600,Os10g0390600(OsAlaAT4)
BP	GO:0009082	branched-chain amino acid biosynthetic process	8	28	0.000596494	0.0271302	Os03g0106400,Os04g0559400,Os05g0558400,Os10g0549500,Os11g0142500(OsIPMS1),Os11g0256000,Os11g0256050,Os12g0138900(OsIPMS2)
BP	GO:0009132	nucleoside diphosphate metabolic process	16	90	0.000634706	0.0283789	Os01g0276700,Os02g0739600(OsPDHE1-A),Os04g0119400,Os04g0469500(OsPFK03),Os05g0524400(OsPFK05),Os06g0151900(OsPFK06),Os06g0246500,Os06g0326400(OsPFPA2),Os06g0608700(OsAld-Y),Os06g0668200(PGK),Os07g0639900,Os08g0126300(OsGapC3),Os09g0479800(OsEnS-130),Os09g0535000,Os12g0515600(cGK),Os12g0548300(OsNDPK2)
MF	GO:0051082	unfolded protein binding	23	161	0.000681721	0.055122	Os01g0136100(Oshsp16.9A),Os01g0875700(OsDjB2),Os01g0886600(OsSTA38),Os01g0895600,Os01g0938900,Os02g0612000,Os03g0218500,Os03g0266300(Oshsp17.9A),Os03g0277300(HSP70),Os03g0619400,Os03g0648400(OsDjA4),Os03g0821100(OsHSP70),Os04g0549600(OsDjA6),Os05g0460000(OsctHSP70-1),Os05g0562300(OsDjB7),Os06g0231300(ROX3),Os07g0471000(IRE1),Os08g0338700,Os09g0474300(OsHsp74.8),Os09g0482100(OsHSP82),Os09g0482400(…
MF	GO:0016757	transferase activity, transferring glycosyl groups	253	680	0.000683878	0.0300678	Os01g0118400,Os01g0118700,Os01g0119100,Os01g0142300(SQD2.2),Os01g0166400,Os01g0168600,Os01g0176200,Os01g0179600(OsUGT75K1),Os01g0201100,Os01g0328900,Os01g0351100(PARP2B),Os01g0498300,Os01g0533000(OsGSL9),Os01g0533100(OsGSL9),Os01g0533500(OsGSL4),Os01g0580100,Os01g0597800,Os01g0638000,Os01g0686300,Os01g0695200,Os01g0734600(OsUGT706E1),Os01g0734800(OsUGT706F1),Os01g0736100(OsUGT706C1),Os01g0750300(…
CC	GO:0043227	membrane-bounded organelle	649	8281	0.00069646	0.0265235	Os01g0102400(OsHAP5H),Os01g0104500(ONAC020),Os01g0104600(OsDET1),Os01g0105800(OsISC9),Os01g0107000,Os01g0121100,Os01g0133400(OsPGLCT),Os01g0153300,Os01g0165000(DREB2A),Os01g0168300,Os01g0173000,Os01g0174900(OsGRX1),Os01g0178500(OsIAA1),Os01g0184000,Os01g0186200,Os01g0187900,Os01g0192000(DOS),Os01g0207200,Os01g0210500,Os01g0217800(OsDJ-1B),Os01g0229400(RAC1),Os01g0236300(OsARF16),Os01g0236700,Os01…
BP	GO:0097305	response to alcohol	26	184	0.000719881	0.0311319	Os01g0702500(OsLEA22),Os01g0869900(SAPK4),Os01g0911700(Vp1*),Os01g0923700(HK3),Os02g0115700(CATA1),Os02g0178800(OsGL1-2),Os02g0551100(SAPK6),Os03g0131200(CATC),Os03g0390200(SAPK1),Os03g0707600(SLR1),Os03g0805400,Os04g0600800(COLD1),Os04g0691100(SAPK5),Os05g0585500(OsCDPK15),Os06g0211200(BZIP46),Os06g0528300(OsPYL/RCAR8),Os07g0622000(SAPK2),Os08g0467500(OsEnS-122),Os08g0540400(OsCDPK21),Os10g05107…
CC	GO:0005773	vacuole	44	372	0.000755857	0.0265713	Os01g0207200,Os01g0210500,Os01g0356400(OsABCC8),Os01g0557500(OsCAX1a),Os01g0767100(OsProCP1),Os01g0850900,Os02g0100100(PDIL1),Os02g0644000(OsVPE3),Os02g0666200(OsPIP1a),Os02g0674700,Os02g0732500(OsARL1b),Os03g0122000,Os03g0167500(OsRMR3),Os03g0262900(GLUP6/GEF),Os03g0295800,Os03g0709000,Os03g0835800(GPA3),Os04g0298600,Os04g0455900,Os04g0530700,Os04g0631100,Os04g0670200,Os05g0168800,Os05g0516900,O…
BP	GO:0098661	inorganic anion transmembrane transport	21	45	0.000776361	0.0330329	Os01g0645900(OsSultr5),Os01g0704700(OsCBSCLC2),Os01g0706700,Os01g0719300(OsSultr3),Os02g0593500(OsPT14),Os02g0720700(OsCBSCLC9),Os02g0745100(LSI1),Os02g0809800(Pho1),Os03g0196000(OsSultr1),Os03g0263400(OsPT16),Os03g0695700(OsCBSCLC4),Os04g0448800(OsPT17),Os04g0652400(SULTR3),Os05g0557700(LTN1),Os06g0210500(OsPT18),Os06g0695800(STAR1),Os08g0323700(Os),Os09g0240500(OsSultr4),Os09g0454600(OsPT19),Os…
BP	GO:0009161	ribonucleoside monophosphate metabolic process	9	36	0.000803515	0.0334653	Os01g0888500,Os01g0951200(UMPS1),Os01g0951400(UMPS2),Os03g0780500(OsCBSIMPDH1),Os03g0831500,Os05g0430800,Os06g0617800,Os09g0467100,Os12g0515600(cGK)
BP	GO:0009135	purine nucleoside diphosphate metabolic process	14	75	0.000824581	0.0334653	Os01g0276700,Os02g0739600(OsPDHE1-A),Os04g0119400,Os04g0469500(OsPFK03),Os05g0524400(OsPFK05),Os06g0151900(OsPFK06),Os06g0246500,Os06g0326400(OsPFPA2),Os06g0608700(OsAld-Y),Os06g0668200(PGK),Os08g0126300(OsGapC3),Os09g0479800(OsEnS-130),Os09g0535000,Os12g0515600(cGK)
BP	GO:0009179	purine ribonucleoside diphosphate metabolic process	14	75	0.000824581	0.0334653	Os01g0276700,Os02g0739600(OsPDHE1-A),Os04g0119400,Os04g0469500(OsPFK03),Os05g0524400(OsPFK05),Os06g0151900(OsPFK06),Os06g0246500,Os06g0326400(OsPFPA2),Os06g0608700(OsAld-Y),Os06g0668200(PGK),Os08g0126300(OsGapC3),Os09g0479800(OsEnS-130),Os09g0535000,Os12g0515600(cGK)
BP	GO:0033993	response to lipid	32	247	0.000878072	0.0350963	Os01g0187900,Os01g0702500(OsLEA22),Os01g0869900(SAPK4),Os01g0911700(Vp1*),Os01g0923700(HK3),Os02g0115700(CATA1),Os02g0178800(OsGL1-2),Os02g0551100(SAPK6),Os03g0131200(CATC),Os03g0390200(SAPK1),Os03g0657100(OsPUB24),Os03g0707600(SLR1),Os03g0805400,Os04g0600800(COLD1),Os04g0691100(SAPK5),Os05g0516900,Os05g0585500(OsCDPK15),Os06g0211200(BZIP46),Os06g0528300(OsPYL/RCAR8),Os07g0622000(SAPK2),Os08g0467…
BP	GO:1901701	cellular response to oxygen-containing compound	36	289	0.00089991	0.0354323	Os01g0192000(DOS),Os01g0276700,Os01g0853400(OsCOI1a),Os01g0869900(SAPK4),Os01g0897600(Os1bglu4),Os01g0911700(Vp1*),Os01g0923700(HK3),Os02g0551100(SAPK6),Os02g0637700,Os03g0189400,Os03g0390200(SAPK1),Os03g0657100(OsPUB24),Os03g0707600(SLR1),Os04g0573200(SOD),Os04g0631100,Os04g0653000(EG2),Os04g0691100(SAPK5),Os05g0145000(PTB1),Os05g0323900(SODA1),Os05g0449500(OsCOI1b),Os05g0516900,Os05g0585500(OsC…
CC	GO:0005779	integral component of peroxisomal membrane	5	12	0.00098197	0.0299173	Os03g0117100(PEX11-1),Os03g0356484,Os05g0392700,Os06g0127000(PEX11-5),Os09g0314300
CC	GO:0031231	intrinsic component of peroxisomal membrane	5	12	0.00098197	0.0299173	Os03g0117100(PEX11-1),Os03g0356484,Os05g0392700,Os06g0127000(PEX11-5),Os09g0314300
BP	GO:0045036	protein targeting to chloroplast	7	24	0.00114789	0.0438859	Os02g0792800,Os03g0835100,Os05g0151400,Os06g0639500,Os10g0492000,Os10g0492101,Os12g0514900
BP	GO:0072596	establishment of protein localization to chloroplast	7	24	0.00114789	0.0438859	Os02g0792800,Os03g0835100,Os05g0151400,Os06g0639500,Os10g0492000,Os10g0492101,Os12g0514900
BP	GO:0046185	aldehyde catabolic process	6	18	0.00120162	0.0452838	Os02g0637700,Os03g0189400,Os04g0671700(OsDJ-1C),Os08g0191700(GLYI-11),Os09g0516600(OsGLYII3),Os11g0210300(ADH1)
BP	GO:0019693	ribose phosphate metabolic process	29	221	0.00122553	0.0455346	Os01g0276700,Os01g0888500,Os01g0951200(UMPS1),Os01g0951400(UMPS2),Os02g0714600,Os02g0739600(OsPDHE1-A),Os03g0780500(OsCBSIMPDH1),Os03g0831500,Os04g0119400,Os04g0404800,Os04g0469500(OsPFK03),Os05g0209400,Os05g0430800,Os05g0524400(OsPFK05),Os06g0142700,Os06g0151900(OsPFK06),Os06g0246500,Os06g0326400(OsPFPA2),Os06g0608700(OsAld-Y),Os06g0668200(PGK),Os07g0179400,Os08g0126300(OsGapC3),Os08g0457600,Os0…
BP	GO:0042542	response to hydrogen peroxide	8	31	0.00124788	0.0457211	Os01g0136100(Oshsp16.9A),Os01g0783600(OsISC22),Os02g0115700(CATA1),Os03g0131200(CATC),Os03g0218500,Os03g0266300(Oshsp17.9A),Os11g0106700(OsFER1),Os12g0548300(OsNDPK2)
